# Supplementary material for: 2,6-Dimethyl­anilinium chloride monohydrate
Source: Acta Crystallogr Sect E Struct Rep Online. 2008 Nov 29;64(Pt 12):o2463. doi: 10.1107/S1600536808039159 (PMC2960140; doi:10.1107/S1600536808039159)
Supplement: Supplementary file 2 [file e-64-o2463-Isup2.hkl]

#
# h,k,l, Fc-squared, Fo-squared, sigma(Fo-squared) and status flag
#
data_I
_shelx_title ' new in P 21/c'
_shelx_refln_list_code          4
_shelx_F_calc_maximum       67.60
_exptl_crystal_F_000       375.95
_reflns_d_resolution_high  0.7577
 
loop_
 _symmetry_equiv_pos_as_xyz
 'x, y, z'
 '-x, y+1/2, -z+1/2'
 '-x, -y, -z'
 'x, -y-1/2, z-1/2'
 
_cell_length_a     8.6757
_cell_length_b    14.1442
_cell_length_c     7.9134
_cell_angle_alpha  90.000
_cell_angle_beta  101.884
_cell_angle_gamma  90.000
 
_shelx_F_squared_multiplier     1.000
 
loop_
 _refln_index_h
 _refln_index_k
 _refln_index_l
 _refln_F_squared_calc
 _refln_F_squared_meas
 _refln_F_squared_sigma
 _refln_observed_status
   4   0   0      109.37      156.51      1.39 o
   5   0   0     2206.30     2334.60      8.25 o
   6   0   0      106.17       96.61      2.21 o
   7   0   0        1.21        0.45      1.54 o
   8   0   0      215.81      190.21      3.61 o
   9   0   0        0.02       -2.00      2.00 o
  11   0   0       18.54       19.32      2.34 o
   1   1   0      609.50      573.49      7.27 o
   2   1   0      582.28      583.15      4.87 o
   3   1   0     1270.01     1250.94      8.77 o
   4   1   0       92.66       82.68      1.57 o
   5   1   0      464.64      473.67      9.70 o
   6   1   0      370.46      370.52      3.98 o
   7   1   0      274.75      251.81      3.67 o
   8   1   0       34.90       40.07      2.04 o
   9   1   0       90.73       82.22      2.91 o
  10   1   0        0.00        1.19      1.59 o
  11   1   0        0.87        2.05      2.47 o
   1   2   0      614.23      636.96     23.91 o
   2   2   0      514.44      514.57     10.81 o
   3   2   0      251.87      235.82      2.18 o
   4   2   0      191.62      213.66      1.63 o
   5   2   0        8.94       14.29      0.71 o
   6   2   0        9.01        7.86      1.11 o
   7   2   0        0.09        0.78      1.18 o
   8   2   0      152.15      153.93      3.41 o
   9   2   0        1.77        0.45      1.51 o
  10   2   0        0.71       -0.44      2.31 o
  11   2   0        5.63        1.20      3.10 o
   1   3   0       33.16       41.68      0.96 o
   2   3   0     4474.62     3657.15    233.08 o
   3   3   0      574.14      575.53      5.84 o
   4   3   0        4.70        6.11      0.50 o
   6   3   0      520.07      528.92      5.22 o
   7   3   0      230.66      233.81      3.73 o
   8   3   0       96.47      100.61      2.85 o
   9   3   0       31.58       30.74      2.17 o
  10   3   0        3.89        3.83      1.75 o
  11   3   0        3.22        5.38      1.81 o
   0   4   0     3691.07     3300.95      9.27 o
   1   4   0     4474.83     3801.87    181.59 o
   2   4   0     1172.82     1202.53      4.93 o
   3   4   0     1291.02     1327.54     28.39 o
   4   4   0      553.60      550.79      8.72 o
   5   4   0        5.27        7.69      0.70 o
   6   4   0      158.51      155.39      2.79 o
   7   4   0       44.19       43.08      1.93 o
   8   4   0       28.31       26.65      1.94 o
   9   4   0       12.36       12.28      1.63 o
  10   4   0       55.06       56.73      2.77 o
   1   5   0      188.67      196.88      1.35 o
   2   5   0      129.22      145.75      3.72 o
   3   5   0       74.38       76.13      1.04 o
   4   5   0      422.23      450.75      7.67 o
   5   5   0      699.01      681.55      6.33 o
   6   5   0       57.05       60.33      1.97 o
   7   5   0      212.90      204.72      3.64 o
   8   5   0       22.51       20.83      1.75 o
   9   5   0       13.37       10.55      1.75 o
  10   5   0       79.47       80.11      3.36 o
   1   6   0      203.84      217.23      4.04 o
   2   6   0     2222.67     2305.70     27.88 o
   3   6   0      189.00      219.54      1.77 o
   4   6   0      107.60      112.89      1.44 o
   5   6   0      355.63      361.99      2.70 o
   6   6   0      477.25      473.59      4.99 o
   7   6   0      628.41      623.05      6.23 o
   8   6   0       12.57       16.53      1.76 o
   9   6   0        5.98        8.57      1.67 o
  10   6   0       47.20       54.08      2.79 o
   1   7   0       51.89       44.11      0.85 o
   2   7   0      128.12      133.48      3.02 o
   3   7   0      532.88      505.63      8.15 o
   4   7   0      219.46      225.52      2.14 o
   5   7   0      292.36      303.25      3.10 o
   6   7   0      243.50      245.97      3.75 o
   7   7   0       36.28       38.65      2.08 o
   8   7   0      114.95      125.59      3.40 o
   9   7   0       21.03       23.99      2.15 o
  10   7   0        0.79       -2.58      2.58 o
   0   8   0      177.56      160.87      2.25 o
   1   8   0       55.45       47.25      0.95 o
   2   8   0     1196.48     1218.38     32.12 o
   4   8   0       39.86       40.45      1.06 o
   5   8   0       24.64       22.96      1.01 o
   6   8   0      208.96      208.46      3.64 o
   7   8   0       28.82       28.30      1.88 o
   8   8   0        9.49        8.84      1.72 o
   9   8   0       20.58       21.00      2.02 o
  10   8   0       22.94       27.09      2.24 o
   1   9   0        0.70        1.15      0.60 o
   4   9   0      113.62      123.56      2.00 o
   5   9   0       32.37       32.01      1.63 o
   6   9   0       19.15       19.60      1.67 o
   7   9   0       58.17       59.24      2.47 o
   8   9   0        0.28        0.14      2.00 o
   9   9   0        6.66        7.09      1.75 o
   0  10   0       71.82       66.09      1.79 o
   1  10   0       81.42       77.34      1.35 o
   2  10   0       43.30       40.80      1.09 o
   3  10   0       79.52       77.92      1.56 o
   4  10   0        1.16        1.32      0.73 o
   5  10   0       13.97       14.10      1.00 o
   6  10   0        4.27        4.40      1.32 o
   7  10   0       11.33       10.91      1.83 o
   8  10   0       15.63       21.34      2.08 o
   9  10   0        5.15        5.27      1.94 o
   1  11   0        0.07        0.94      0.67 o
   2  11   0       26.06       26.43      1.65 o
   3  11   0      106.49      116.88      3.57 o
   4  11   0      373.17      361.53      3.59 o
   5  11   0      111.32      116.37      2.04 o
   6  11   0       70.69       69.23      2.49 o
   7  11   0        8.36        5.76      1.82 o
   8  11   0       78.00       85.99      3.30 o
   9  11   0        6.59        5.86      1.96 o
   0  12   0      140.57      144.14      2.79 o
   1  12   0      276.72      277.72      2.72 o
   2  12   0       33.51       32.82      1.15 o
   3  12   0        0.06        0.52      1.06 o
   4  12   0       86.79       76.12      1.72 o
   5  12   0        6.30        5.68      1.16 o
   6  12   0        1.67        4.34      1.38 o
   7  12   0        5.64        5.46      1.74 o
   8  12   0        2.82        3.10      1.98 o
   1  13   0       16.73       18.42      1.14 o
   2  13   0       17.37       17.50      1.11 o
   3  13   0        0.11       -1.16      1.16 o
   4  13   0       32.18       32.05      2.13 o
   5  13   0        4.30        4.92      1.05 o
   6  13   0        2.11       -0.69      2.36 o
   7  13   0        1.94       -2.04      2.57 o
   8  13   0        0.54       -1.21      2.60 o
   0  14   0       21.93       23.17      1.80 o
   1  14   0      350.41      346.40      3.45 o
   2  14   0       99.36      106.88      2.03 o
   3  14   0       27.82       28.72      1.38 o
   4  14   0       84.46       79.08      1.94 o
   5  14   0        8.97        7.13      1.12 o
   6  14   0        2.37        2.08      1.64 o
   7  14   0        0.84        1.34      2.57 o
   1  15   0        3.00        4.96      0.95 o
   2  15   0       27.81       28.21      2.12 o
   3  15   0       13.95       16.25      1.50 o
   4  15   0       80.97       84.61      3.33 o
   5  15   0       31.53       32.90      1.59 o
   6  15   0       38.36       38.66      2.44 o
   0  16   0        6.44        7.73      1.58 o
   1  16   0       54.38       51.56      1.74 o
   2  16   0        0.21       -0.34      1.27 o
   3  16   0        0.39        1.38      1.09 o
   4  16   0       21.05       20.34      1.51 o
   5  16   0        2.27        0.96      1.65 o
   1  17   0        0.28        0.26      1.23 o
   2  17   0        0.67        0.00      1.50 o
   3  17   0        5.94        7.30      1.16 o
   4  17   0       14.11       15.98      1.54 o
   0  18   0       52.05       54.50      2.96 o
   1  18   0       33.92       34.50      1.64 o
   2  18   0       37.51       40.69      2.22 o
 -11   1   1        0.15        1.17      1.60 o
 -10   1   1        4.10        3.98      1.63 o
  -9   1   1       14.69       12.32      1.63 o
  -8   1   1       18.38       16.00      1.58 o
  -7   1   1        1.10        1.72      1.05 o
  -6   1   1      170.75      162.26      2.66 o
  -5   1   1     1272.85     1308.12     14.41 o
  -4   1   1      257.16      264.02      1.84 o
  -1   1   1     1167.21     1011.79     40.57 o
   0   1   1     2153.34     1843.69    125.37 o
   3   1   1      837.93      794.42      3.91 o
   4   1   1     1360.57     1386.63     20.59 o
   5   1   1      183.66      176.48      1.75 o
   6   1   1      106.23      103.64      2.34 o
   7   1   1      120.64      129.53      2.89 o
   8   1   1      137.24      136.03      3.28 o
   9   1   1       47.00       51.43      2.46 o
  10   1   1       52.88       53.69      2.77 o
 -11   2   1       43.00       36.75      2.69 o
 -10   2   1       29.67       34.46      2.20 o
  -9   2   1      176.10      159.75      3.63 o
  -8   2   1       19.23       28.54      1.79 o
  -7   2   1      240.29      224.96      3.48 o
  -6   2   1      113.68      112.80      2.28 o
  -5   2   1      318.00      348.05      2.52 o
  -4   2   1      634.05      697.16      7.73 o
  -3   2   1      296.67      264.55      5.31 o
  -2   2   1      695.22      725.45     23.80 o
   2   2   1     1134.48     1111.60      4.08 o
   3   2   1      851.54      848.31     17.69 o
   4   2   1      461.44      469.44      7.74 o
   5   2   1       15.39       16.27      0.76 o
   6   2   1        3.94        4.74      1.19 o
   7   2   1       74.35       72.35      2.26 o
   8   2   1       21.43       22.70      1.73 o
   9   2   1       36.45       34.56      2.17 o
  10   2   1       18.98       18.91      2.13 o
 -11   3   1        0.08       -1.53      2.58 o
 -10   3   1        0.43        1.47      2.15 o
  -9   3   1        0.01        1.08      1.35 o
  -8   3   1       13.07       11.36      1.58 o
  -7   3   1       37.17       36.33      1.74 o
  -6   3   1       25.70       25.23      1.35 o
  -5   3   1       27.65       27.72      0.81 o
  -4   3   1       10.40       12.38      0.83 o
  -3   3   1      108.11      107.72      1.07 o
  -1   3   1      769.72      735.91     32.32 o
   0   3   1      712.31      738.45     16.26 o
   1   3   1     4569.28     4051.19     25.23 o
   3   3   1      165.07      165.47      1.39 o
   4   3   1      793.14      789.53      7.00 o
   5   3   1        9.21        8.02      0.75 o
   6   3   1      658.72      683.93      6.88 o
   7   3   1       20.76       20.15      1.70 o
   8   3   1      115.30      116.70      3.10 o
   9   3   1       11.19       11.67      1.86 o
  10   3   1        8.97        5.70      1.90 o
 -11   4   1       31.46       36.44      2.48 o
 -10   4   1        0.65       -0.30      2.28 o
  -9   4   1        2.05        1.94      2.09 o
  -8   4   1       10.06       11.15      1.53 o
  -7   4   1        5.16        6.74      1.22 o
  -6   4   1      252.33      254.86      3.41 o
  -5   4   1       10.76       11.54      0.70 o
  -4   4   1      229.90      239.79      2.15 o
  -3   4   1      324.74      322.08      4.33 o
  -2   4   1      470.48      525.59     15.47 o
  -1   4   1        7.66        5.13      0.81 o
   0   4   1       18.96       22.94      0.51 o
   1   4   1     1762.63     1770.55     22.18 o
   2   4   1     1305.07     1259.21      4.93 o
   3   4   1      231.59      212.81      1.63 o
   4   4   1      307.14      332.01      7.37 o
   5   4   1       33.39       39.19      2.18 o
   6   4   1        4.10        6.06      1.19 o
   7   4   1       92.28       92.29      2.58 o
   8   4   1       10.07        8.60      1.67 o
   9   4   1       15.99       13.00      1.87 o
  10   4   1        0.14       -0.80      2.56 o
 -10   5   1        6.27        2.60      2.67 o
  -9   5   1       27.59       26.88      2.01 o
  -8   5   1       43.94       44.00      2.16 o
  -7   5   1      106.37      108.73      2.72 o
  -6   5   1      466.73      485.30      4.74 o
  -5   5   1      922.94     3099.59   2254.62 o
  -4   5   1     1467.56     1421.85      7.68 o
  -3   5   1      796.09      791.03     22.34 o
  -2   5   1     1297.73     1230.47     50.66 o
  -1   5   1      806.54      802.60     21.95 o
   0   5   1      575.53      586.34      5.30 o
   1   5   1     1118.04     1100.24      4.59 o
   3   5   1      146.07      140.38      1.43 o
   5   5   1      238.73      233.21      2.21 o
   6   5   1       42.75       42.92      1.87 o
   7   5   1      115.04      126.88      2.93 o
   8   5   1      109.73      111.97      3.15 o
   9   5   1       14.25       16.95      1.88 o
  10   5   1       48.15       47.96      2.83 o
 -10   6   1       52.12       52.04      2.81 o
  -9   6   1       73.74       71.07      2.76 o
  -8   6   1       96.43       94.83      2.91 o
  -7   6   1       71.98       71.43      2.38 o
  -6   6   1        0.79        1.16      1.12 o
  -5   6   1        2.87        3.40      1.02 o
  -4   6   1       50.78       51.11      1.04 o
  -2   6   1      269.87      291.52      4.94 o
  -1   6   1     2024.71     1918.98     56.49 o
   0   6   1     1579.74     1532.67     12.61 o
   2   6   1     1395.96     1398.76     13.06 o
   3   6   1      377.29      386.91      2.63 o
   4   6   1      238.65      240.56      5.29 o
   5   6   1      671.84      649.75      5.51 o
   6   6   1        4.72        3.87      1.30 o
   7   6   1       14.65       13.44      1.64 o
   8   6   1        4.25        6.81      1.57 o
   9   6   1        6.75        7.67      1.58 o
  10   6   1        0.18       -0.67      2.49 o
 -10   7   1        0.61       -0.16      2.44 o
  -9   7   1        7.46        2.56      2.68 o
  -8   7   1        0.37       -1.74      1.97 o
  -7   7   1      229.43      229.98      3.94 o
  -6   7   1        5.45        3.84      1.36 o
  -5   7   1       47.22       52.13      2.67 o
  -4   7   1      102.28      109.46      1.62 o
  -3   7   1       10.29       15.55      0.67 o
  -2   7   1      217.60      256.81      1.93 o
  -1   7   1       85.40       81.97      1.09 o
   0   7   1       36.17       32.09      0.76 o
   1   7   1      497.69      540.76      3.78 o
   2   7   1       52.32       59.93      2.24 o
   3   7   1       20.92       19.90      0.74 o
   4   7   1        3.39        1.61      1.09 o
   5   7   1        0.90       -0.36      1.03 o
   6   7   1      323.00      302.67      4.27 o
   7   7   1        2.30        3.43      1.29 o
   8   7   1       24.75       20.36      1.91 o
   9   7   1        1.99        0.45      2.44 o
  10   7   1        1.69        2.57      2.74 o
 -10   8   1        4.04        5.28      1.84 o
  -9   8   1       44.44       45.16      2.58 o
  -8   8   1       90.73       93.40      3.00 o
  -7   8   1       60.52       57.66      2.39 o
  -6   8   1      613.14      586.86      5.86 o
  -5   8   1      169.48      163.00      2.02 o
  -4   8   1        1.98        7.71      4.18 o
  -3   8   1        5.39       11.69      0.70 o
  -2   8   1      826.98      846.45     24.33 o
  -1   8   1       25.15       30.22      0.85 o
   0   8   1      532.29      543.03      7.05 o
   2   8   1      422.81      443.96      3.78 o
   3   8   1      210.79      187.30      4.27 o
   4   8   1      135.29      138.22      1.78 o
   5   8   1       14.16       15.80      3.18 o
   6   8   1        1.40        0.00      1.93 o
   8   8   1        0.18        1.10      2.30 o
   9   8   1        4.12        7.05      1.66 o
  -9   9   1       15.39       11.28      2.09 o
  -8   9   1       38.80       43.72      2.29 o
  -7   9   1      223.76      232.45      4.28 o
  -6   9   1      455.93      442.61      5.29 o
  -5   9   1      132.55      131.85      1.97 o
  -4   9   1      598.13      602.44      4.23 o
  -3   9   1      919.65      887.10     32.43 o
  -2   9   1      456.91      440.95      6.14 o
  -1   9   1     1129.79     1107.06     32.90 o
   0   9   1      168.07      161.44      1.74 o
   1   9   1       19.89       21.48      1.50 o
   2   9   1        2.11        2.64      0.84 o
   3   9   1       86.34      102.09      1.55 o
   4   9   1       85.85       93.86      1.60 o
   5   9   1      129.42      131.28      1.99 o
   6   9   1       42.74       42.51      2.12 o
   7   9   1      282.42      282.27      4.89 o
   8   9   1        0.04       -0.72      2.21 o
   9   9   1       25.33       29.43      2.35 o
  -9  10   1       35.42       34.77      2.52 o
  -8  10   1       18.53       16.93      2.06 o
  -7  10   1       42.21       38.89      2.24 o
  -6  10   1       18.98       20.21      1.66 o
  -5  10   1        3.43        3.37      0.80 o
  -4  10   1        2.87        4.07      0.77 o
  -3  10   1       21.79       23.37      0.95 o
  -2  10   1      123.65      111.83      1.63 o
  -1  10   1      587.41      607.68      4.29 o
   0  10   1      578.96      562.14      4.10 o
   1  10   1      434.47      434.83      2.98 o
   2  10   1       75.63       74.39      1.80 o
   3  10   1      456.57      462.56      3.31 o
   4  10   1      129.66      123.97      3.61 o
   5  10   1      170.60      167.71      6.03 o
   6  10   1      178.89      166.74      3.67 o
   7  10   1       37.55       45.08      2.36 o
   8  10   1       14.60       10.47      1.99 o
   9  10   1        0.41       -1.36      2.34 o
  -9  11   1        3.54        2.38      2.57 o
  -8  11   1       35.39       35.06      2.24 o
  -7  11   1        0.12       -0.55      1.90 o
  -6  11   1       13.65       13.73      1.56 o
  -5  11   1       20.70       19.15      1.08 o
  -4  11   1        0.00        1.05      0.77 o
  -3  11   1       54.01       53.80      1.35 o
  -2  11   1       20.26       25.31      1.00 o
  -1  11   1        0.10       -1.03      1.03 o
   0  11   1       65.66       62.99      1.38 o
   1  11   1        1.55        1.01      1.66 o
   2  11   1       65.47       61.95      2.25 o
   3  11   1        1.31        8.84      4.12 o
   4  11   1        4.12        5.40      0.85 o
   5  11   1       34.35       34.36      1.37 o
   6  11   1        6.62        6.00      1.52 o
   8  11   1        2.22        2.08      2.29 o
  -8  12   1       44.90       47.28      2.75 o
  -7  12   1       24.33       30.12      2.20 o
  -6  12   1        1.06       -0.13      2.08 o
  -5  12   1        4.07        3.02      0.94 o
  -4  12   1        1.55        0.98      2.31 o
  -3  12   1        0.07        1.02      2.21 o
  -2  12   1        0.68        0.52      0.82 o
  -1  12   1      364.91      362.67      3.27 o
   0  12   1      105.32       97.88      1.73 o
   1  12   1       32.12       32.85      1.18 o
   2  12   1      142.93      137.39      3.14 o
   3  12   1        9.27       12.25      2.93 o
   4  12   1       48.21       48.26      1.45 o
   5  12   1       49.14       51.46      1.77 o
   6  12   1        6.92        7.28      1.63 o
   7  12   1       61.55       64.53      2.95 o
   8  12   1        2.47        4.88      1.77 o
  -8  13   1       10.52        6.72      2.17 o
  -7  13   1      102.10      104.32      3.48 o
  -6  13   1      101.00      107.80      3.24 o
  -5  13   1       17.83       19.14      1.22 o
  -4  13   1      241.01      231.10      2.91 o
  -3  13   1      199.54      197.41      2.59 o
  -2  13   1       58.91       56.16      3.50 o
  -1  13   1      501.47      503.80      3.86 o
   0  13   1       20.58       19.02      1.14 o
   1  13   1       11.44       11.76      0.96 o
   2  13   1        1.00        1.16      1.19 o
   3  13   1       40.77       36.58      1.37 o
   4  13   1        1.64       -0.05      1.09 o
   5  13   1      108.09      101.52      2.97 o
   6  13   1       48.70       48.80      2.55 o
   7  13   1       50.38       57.38      2.93 o
  -7  14   1        3.87        5.12      1.84 o
  -6  14   1       11.78        9.06      1.81 o
  -5  14   1        6.58        6.33      1.07 o
  -4  14   1        0.90        1.51      1.04 o
  -3  14   1       70.14       63.76      2.59 o
  -2  14   1       42.99       43.70      1.47 o
  -1  14   1        0.34       -1.42      1.42 o
   0  14   1      268.04      270.41      7.58 o
   1  14   1        2.59        1.99      1.13 o
   2  14   1      164.03      165.58      5.05 o
   3  14   1       70.08       66.07      1.73 o
   4  14   1       11.98       11.92      1.16 o
   5  14   1       55.97       55.01      2.13 o
   6  14   1        4.19        5.73      1.70 o
   7  14   1       20.29       21.89      2.29 o
  -6  15   1        0.00        3.00      1.61 o
  -5  15   1       11.61       10.66      1.24 o
  -4  15   1       10.76        9.99      1.14 o
  -3  15   1       20.21       21.27      1.34 o
  -2  15   1       11.28       12.59      1.10 o
  -1  15   1        5.93        5.01      1.03 o
   0  15   1        0.01       -1.30      1.39 o
   1  15   1      149.15      152.14      2.53 o
   2  15   1        1.35        0.11      1.44 o
   3  15   1        3.01        1.40      1.38 o
   4  15   1       12.70       15.22      1.32 o
   5  15   1        1.66        0.43      2.12 o
   6  15   1       25.53       31.45      2.38 o
  -5  16   1        3.93        3.60      1.87 o
  -4  16   1       16.93       16.53      1.36 o
  -3  16   1        3.96        4.40      1.53 o
  -2  16   1       15.93       15.34      1.27 o
  -1  16   1        5.00        4.92      1.10 o
   0  16   1      136.10      139.61      2.50 o
   1  16   1        0.47       -1.48      1.48 o
   2  16   1       46.21       48.75      1.69 o
   3  16   1       12.08       10.37      1.26 o
   4  16   1        2.43        2.56      1.31 o
   5  16   1       13.22       14.52      1.41 o
  -4  17   1       30.53       28.69      1.60 o
  -3  17   1       15.63       14.85      1.40 o
  -2  17   1       14.27       12.62      1.30 o
  -1  17   1        6.54        6.61      1.12 o
   0  17   1        0.02       -0.22      1.53 o
   1  17   1       24.18       20.86      3.48 o
   2  17   1       17.65       17.65      1.36 o
   3  17   1        6.21        6.65      1.21 o
   4  17   1       15.89       20.63      1.49 o
  -2  18   1        6.68        8.16      4.36 o
  -1  18   1        0.45       -0.69      1.51 o
   0  18   1        0.02       -1.59      1.59 o
   1  18   1       27.51       28.85      1.65 o
   2  18   1        1.19        2.89      1.28 o
 -11   0   2      127.26      124.71      4.12 o
 -10   0   2      218.65      214.47      4.45 o
  -9   0   2       67.71       70.24      2.51 o
  -8   0   2      841.14      742.90      7.39 o
  -7   0   2      102.15      121.27      2.60 o
  -6   0   2      415.12      379.30      3.98 o
  -5   0   2      222.21      203.57      1.78 o
  -4   0   2     2855.78     2694.88      7.95 o
  -3   0   2       83.04       75.35      0.89 o
  -2   0   2      824.29      801.47     22.10 o
   0   0   2     2981.92     2689.00     11.15 o
   1   0   2      567.86      610.65      2.95 o
   2   0   2        1.26        1.76      0.36 o
   3   0   2      851.52      867.57      7.29 o
   4   0   2     1659.28     1569.90     11.04 o
   5   0   2      227.42      248.95      2.18 o
   6   0   2       85.37       87.65      2.29 o
   7   0   2       17.07       16.76      1.57 o
   8   0   2        0.33        0.00      2.06 o
   9   0   2        3.66        2.04      1.61 o
  10   0   2        5.23        5.78      1.92 o
 -11   1   2        0.54        0.00      2.22 o
 -10   1   2        0.80        1.58      2.33 o
  -9   1   2        6.68        4.44      1.40 o
  -8   1   2      160.81      151.52      3.27 o
  -7   1   2       56.41       71.20      2.11 o
  -6   1   2      225.37      214.20      3.07 o
  -4   1   2     1649.86     1712.16     20.82 o
  -3   1   2      888.55      852.70      3.98 o
  -1   1   2     3493.45     3106.52    113.20 o
   0   1   2       82.44       77.85      0.86 o
   2   1   2      188.01      187.29      1.76 o
   3   1   2      188.38      189.18      2.58 o
   4   1   2      265.15      277.42      2.09 o
   5   1   2       33.03       38.26      1.01 o
   6   1   2       25.13       23.84      1.46 o
   7   1   2        3.30        3.50      1.30 o
   8   1   2        7.00        6.80      1.54 o
   9   1   2       14.07       13.02      1.91 o
  10   1   2        2.21        1.30      2.50 o
 -11   2   2        0.01        0.67      2.50 o
 -10   2   2       17.18       12.04      2.01 o
  -9   2   2        2.36        1.12      1.41 o
  -7   2   2        4.38        3.55      1.10 o
  -6   2   2       14.04       13.26      1.18 o
  -5   2   2      129.01      158.10      4.60 o
  -4   2   2     1155.87     1207.10     17.19 o
  -3   2   2      860.16      883.12     27.64 o
  -2   2   2      486.98      479.80      9.68 o
  -1   2   2      775.09      805.73     40.28 o
   1   2   2     2214.91     2122.06     52.86 o
   2   2   2      192.60      206.15      1.45 o
   3   2   2      132.98      129.29      1.31 o
   4   2   2        2.83        4.85      0.58 o
   5   2   2      400.84      412.44      2.94 o
   6   2   2      140.42      147.85      2.93 o
   7   2   2       23.61       27.37      1.77 o
   8   2   2       17.89       15.99      1.77 o
   9   2   2        1.16        0.28      2.47 o
  10   2   2        4.05        6.19      1.90 o
 -11   3   2       11.74       12.45      1.94 o
 -10   3   2       29.65       33.60      2.31 o
  -9   3   2        1.33       -2.13      2.13 o
  -8   3   2       82.04       82.38      2.55 o
  -7   3   2      125.16      121.87      2.70 o
  -6   3   2       34.99       34.14      1.51 o
  -5   3   2       74.79       68.37     11.64 o
  -4   3   2     1260.50     1267.45      7.49 o
  -3   3   2      546.41      530.82      4.74 o
  -2   3   2     3341.28     2930.33    156.50 o
  -1   3   2     3296.62     3053.12    199.67 o
   0   3   2     2359.58     2184.42     89.14 o
   1   3   2      845.69      882.00     23.14 o
   2   3   2      732.99      787.59      4.53 o
   3   3   2      394.58      405.59      7.16 o
   4   3   2       93.06       99.50      1.36 o
   5   3   2      101.56      118.94      1.64 o
   6   3   2      846.23      827.09      7.99 o
   7   3   2        0.54        4.67      1.24 o
   8   3   2       16.89       16.93      1.75 o
   9   3   2      111.25      112.40      3.46 o
  10   3   2        0.33        1.15      2.36 o
 -11   4   2       17.26       18.79      2.17 o
 -10   4   2      157.97      152.75      4.07 o
  -9   4   2      118.28      114.66      3.23 o
  -8   4   2       93.52       84.77      2.68 o
  -7   4   2      728.73      720.23      7.65 o
  -6   4   2       10.32       12.17      1.22 o
  -5   4   2      507.14      482.34      4.12 o
  -4   4   2      288.09      292.23      2.06 o
  -3   4   2      175.74      197.16      5.04 o
  -2   4   2      128.21      162.23      4.75 o
  -1   4   2      782.12      834.21     43.07 o
   0   4   2      211.42      212.73      4.87 o
   1   4   2     2802.42     2744.10     99.45 o
   3   4   2     1402.08     1400.83      6.92 o
   4   4   2      756.55      721.41      7.82 o
   5   4   2        2.39        2.04      0.81 o
   6   4   2      653.74      644.78      6.47 o
   7   4   2       43.38       43.75      2.08 o
   8   4   2       80.74       74.99      2.80 o
   9   4   2        2.07        3.73      1.60 o
  10   4   2        2.52        3.93      1.77 o
 -11   5   2        4.79        6.88      1.97 o
 -10   5   2        1.77        1.22      2.67 o
  -9   5   2        7.89        8.02      1.58 o
  -8   5   2        9.30       12.42      1.50 o
  -7   5   2       25.42       22.44      1.73 o
  -6   5   2      820.73      803.76      7.51 o
  -5   5   2       30.52       36.27      1.42 o
  -4   5   2      608.88      587.86      9.12 o
  -3   5   2     1008.09     1061.65     22.27 o
  -2   5   2      232.97      252.67      1.73 o
  -1   5   2     2107.16     2089.33     90.65 o
   0   5   2     1276.96     1297.76     33.17 o
   1   5   2      807.14      867.65      4.45 o
   3   5   2      111.74      136.58      1.51 o
   4   5   2        0.80        0.59      0.87 o
   5   5   2       11.04       10.46      1.07 o
   6   5   2      106.01      103.90      2.76 o
   7   5   2       30.98       29.10      1.84 o
   8   5   2       20.71       20.39      1.92 o
   9   5   2        0.71        2.62      1.47 o
  10   5   2        4.39        4.18      1.92 o
 -10   6   2       73.92       83.95      3.27 o
  -9   6   2        0.31        1.51      1.52 o
  -8   6   2        0.14        0.60      1.91 o
  -7   6   2      203.26      208.07      3.68 o
  -6   6   2      412.02      411.09      4.58 o
  -5   6   2      180.15      173.87      1.92 o
  -4   6   2       34.39       36.30      0.93 o
  -3   6   2      138.64      151.23      4.13 o
  -2   6   2       80.89       68.95      1.02 o
  -1   6   2      627.02      668.32      4.05 o
   0   6   2      313.95      300.76      4.63 o
   1   6   2      408.41      400.60      4.78 o
   2   6   2        5.02        7.17      0.55 o
   3   6   2      242.77      232.57      2.22 o
   4   6   2      327.12      335.83      8.03 o
   5   6   2       17.95       19.38      0.96 o
   6   6   2        0.33        2.38      1.07 o
   7   6   2        0.01        0.76      1.36 o
   8   6   2       13.65       12.62      1.81 o
   9   6   2        0.12       -1.23      2.12 o
 -10   7   2        0.09        1.69      1.63 o
  -9   7   2       15.77       19.01      1.96 o
  -8   7   2        6.13        2.68      1.61 o
  -7   7   2       62.04       61.66      2.43 o
  -6   7   2        0.09        0.28      1.94 o
  -5   7   2      590.42      582.42     15.41 o
  -4   7   2      185.48      178.30      6.17 o
  -3   7   2      200.33      199.66      6.39 o
  -2   7   2      858.14      814.61     21.74 o
   0   7   2      116.85      114.12      3.53 o
   2   7   2       23.23       18.46      0.77 o
   3   7   2      243.31      263.98      2.26 o
   5   7   2      151.73      149.39      2.71 o
   6   7   2      198.58      200.00      3.70 o
   7   7   2       66.90       68.76      2.53 o
   8   7   2      107.01      104.90      3.50 o
   9   7   2       54.27       55.26      2.88 o
 -10   8   2        0.08        1.25      1.63 o
  -9   8   2       64.75       63.24      2.81 o
  -8   8   2       86.71       91.12      2.93 o
  -7   8   2        0.48        0.34      1.92 o
  -6   8   2      736.65      729.95      7.14 o
  -5   8   2       19.95       20.64      1.00 o
  -4   8   2       39.42       40.82      1.07 o
  -3   8   2        0.88       -0.23      0.85 o
  -2   8   2      156.31      175.73      8.50 o
  -1   8   2       27.15       23.21      0.78 o
   0   8   2      406.97      433.64      4.59 o
   1   8   2      421.61      411.20      3.96 o
   2   8   2     1161.31     1166.83      9.41 o
   3   8   2      185.32      183.87      2.87 o
   4   8   2      100.68      100.64      1.63 o
   5   8   2      130.84      127.25      1.97 o
   6   8   2       50.17       48.04      2.20 o
   7   8   2      135.77      141.83      3.54 o
   8   8   2        0.07        0.15      2.29 o
   9   8   2        0.83       -1.48      2.63 o
 -10   9   2        0.27        1.73      2.56 o
  -9   9   2       10.26        8.78      1.89 o
  -8   9   2        0.09        1.23      1.49 o
  -7   9   2       12.55       13.20      1.60 o
  -6   9   2      197.68      192.79      3.67 o
  -5   9   2        2.20        2.09      0.81 o
  -4   9   2       23.04       23.47      1.67 o
  -3   9   2       42.80       46.04      1.14 o
  -2   9   2       54.76       57.88      1.18 o
  -1   9   2       19.75       23.44      0.89 o
   0   9   2      177.50      175.62      4.09 o
   1   9   2       21.61       27.56      2.67 o
   2   9   2       72.63       80.35      1.44 o
   3   9   2      116.52      117.47      2.20 o
   4   9   2       52.58       42.45      1.28 o
   5   9   2        0.56       -0.38      1.93 o
   6   9   2       65.10       73.54      2.58 o
   7   9   2       29.94       24.82      2.15 o
   8   9   2        6.93        5.10      1.80 o
   9   9   2        0.66        0.17      1.82 o
  -9  10   2        1.59        1.21      1.75 o
  -8  10   2       19.22       20.11      2.08 o
  -7  10   2       40.70       40.65      2.25 o
  -6  10   2       81.34       81.59      2.63 o
  -5  10   2        1.43        0.68      1.16 o
  -4  10   2        9.92        8.25      1.88 o
  -3  10   2        9.45        7.99      0.79 o
  -2  10   2      115.14      109.23      2.49 o
  -1  10   2       42.41       42.13      1.12 o
   0  10   2      613.13      572.49      4.02 o
   1  10   2       22.31       22.16      0.93 o
   2  10   2      248.49      247.95      2.47 o
   4  10   2        4.18        7.44      0.85 o
   5  10   2       77.03       75.55      1.73 o
   6  10   2        7.30        5.51      1.57 o
   7  10   2       69.57       74.14      2.98 o
   8  10   2       39.37       45.09      2.68 o
  -9  11   2        0.67       -1.02      2.59 o
  -8  11   2       10.36        6.24      1.91 o
  -7  11   2       31.36       31.00      2.11 o
  -6  11   2       37.62       34.70      2.13 o
  -5  11   2      291.10      281.05      3.03 o
  -4  11   2       98.20      108.35      1.85 o
  -3  11   2      202.83      187.44      3.33 o
  -2  11   2      106.60      107.09      1.75 o
  -1  11   2        2.51        2.22      0.87 o
   0  11   2      764.24      744.62      5.16 o
   1  11   2        5.71        6.47      0.78 o
   2  11   2       12.71       15.41      0.96 o
   3  11   2        2.04        2.63      0.80 o
   4  11   2      174.78      165.17      3.47 o
   5  11   2       13.88       18.45      1.16 o
   6  11   2       10.61       10.00      1.83 o
   7  11   2       90.09       87.34      3.33 o
   8  11   2       59.25       63.13      3.28 o
  -8  12   2        3.01        0.32      2.53 o
  -7  12   2       13.80       13.94      1.82 o
  -6  12   2       21.98       23.21      1.86 o
  -5  12   2        3.83        4.42      0.96 o
  -4  12   2       50.52       49.01      1.47 o
  -3  12   2        0.04        0.11      0.90 o
  -2  12   2       20.77       20.40      2.28 o
  -1  12   2      137.89      140.28      2.08 o
   0  12   2        4.75        8.01      2.73 o
   1  12   2      248.71      252.32      3.99 o
   2  12   2      168.07      168.24      2.28 o
   3  12   2       54.40       54.62      1.52 o
   4  12   2       81.52       71.51      1.81 o
   5  12   2       26.82       29.84      2.50 o
   6  12   2       26.39       26.41      2.13 o
   7  12   2       17.25       17.36      2.03 o
  -8  13   2        1.85        5.53      1.66 o
  -7  13   2        6.65        6.68      1.71 o
  -6  13   2        0.64       -1.38      2.31 o
  -5  13   2       10.02        9.92      1.19 o
  -4  13   2       10.80       11.29      1.39 o
  -3  13   2        0.75        1.20      0.98 o
  -2  13   2        2.52       -0.38      1.28 o
  -1  13   2        8.39        8.29      0.98 o
   0  13   2       23.81       23.39      2.74 o
   1  13   2       20.60       18.94      1.38 o
   2  13   2        0.04       -1.26      1.26 o
   3  13   2       12.01       10.93      1.05 o
   4  13   2        3.86        4.94      0.98 o
   5  13   2        0.13        0.12      1.49 o
   6  13   2        0.15        0.67      1.49 o
   7  13   2        1.46        0.34      2.49 o
  -7  14   2       66.83       70.31      3.17 o
  -6  14   2       52.63       50.32      2.70 o
  -5  14   2       27.77       28.80      1.46 o
  -4  14   2        5.74        4.98      1.05 o
  -3  14   2        5.82        7.33      1.02 o
  -2  14   2        1.07        0.72      1.28 o
  -1  14   2        4.66        5.08      0.92 o
   0  14   2        8.04        8.67      1.03 o
   1  14   2      109.77      118.10      2.23 o
   2  14   2       86.45       85.54      2.04 o
   3  14   2       45.12       47.19      2.06 o
   4  14   2        3.45        4.48      1.81 o
   5  14   2        7.60        5.86      1.08 o
   6  14   2        5.53        9.00      1.89 o
  -6  15   2       29.07       28.35      2.39 o
  -5  15   2       71.37       67.87      2.01 o
  -4  15   2       23.18       24.09      1.41 o
  -3  15   2      171.26      173.51      9.34 o
  -2  15   2       55.33       56.85      1.68 o
  -1  15   2       33.04       34.39      2.29 o
   0  15   2      181.79      178.28      2.72 o
   1  15   2        1.53        2.08      2.05 o
   2  15   2       27.19       26.13      1.39 o
   3  15   2        0.89        1.11      1.16 o
   4  15   2       11.35       10.47      2.51 o
   5  15   2        5.28        8.09      1.26 o
  -5  16   2        0.04        0.07      3.06 o
  -4  16   2        6.72        6.84      1.16 o
  -3  16   2        0.84        2.12      1.05 o
  -2  16   2       12.30       14.03      1.78 o
  -1  16   2        3.28        0.86      1.53 o
   0  16   2       66.74       71.16      2.43 o
   1  16   2        8.16        9.35      1.20 o
   2  16   2       26.29       29.35      1.56 o
   3  16   2       10.07        8.41      1.29 o
   4  16   2        6.02        3.73      1.25 o
  -4  17   2        2.29        2.75      1.15 o
  -3  17   2        6.98        7.90      1.68 o
  -2  17   2        0.73       -0.94      1.57 o
  -1  17   2        2.47        2.77      1.11 o
   0  17   2       21.49       22.49      1.47 o
   1  17   2        9.36        8.58      1.31 o
   2  17   2       12.25       14.16      1.94 o
   3  17   2        2.71        3.47      1.25 o
  -2  18   2        7.01        7.68      1.31 o
  -1  18   2        6.63        8.45      1.22 o
   0  18   2        2.35        2.17      1.34 o
   1  18   2       24.90       28.26      2.96 o
 -11   1   3        6.50        8.15      1.77 o
 -10   1   3       26.03       24.73      2.10 o
  -9   1   3        4.02        6.71      1.51 o
  -8   1   3       34.15       29.45      1.79 o
  -7   1   3        3.94        6.43      1.21 o
  -6   1   3      257.34      256.94      3.42 o
  -5   1   3      629.09      661.31      4.30 o
  -3   1   3      394.32      412.68      6.83 o
  -1   1   3     2282.90     1993.50     81.69 o
   0   1   3     2404.60     2221.42     96.58 o
   1   1   3      268.61      254.28      6.35 o
   2   1   3        0.15        0.64      0.54 o
   3   1   3       26.88       33.55      0.86 o
   5   1   3        0.75        0.59      0.95 o
   6   1   3       23.86       25.39      1.70 o
   7   1   3      358.31      360.10      5.09 o
   8   1   3        5.84       10.29      1.72 o
   9   1   3       15.06       19.84      1.93 o
  10   1   3       26.40       30.64      2.55 o
 -11   2   3       14.13       12.05      2.05 o
 -10   2   3       18.36       17.82      1.87 o
  -9   2   3       95.33      101.57      2.96 o
  -8   2   3      225.81      227.00      3.97 o
  -7   2   3      294.55      288.73      3.98 o
  -6   2   3      610.95      602.18      6.33 o
  -5   2   3        0.20        1.43      0.61 o
  -3   2   3       15.52       15.75      0.58 o
  -2   2   3      276.25      322.53      7.11 o
  -1   2   3       25.08       30.24      3.73 o
   0   2   3     2462.10     2387.12    134.42 o
   1   2   3     1421.48     1331.22     36.32 o
   2   2   3     2332.72     2203.89     19.80 o
   3   2   3      624.88      607.61      8.72 o
   4   2   3      584.05      544.00      3.89 o
   5   2   3      617.37      627.64      7.26 o
   6   2   3      203.65      204.04      3.57 o
   7   2   3      238.81      238.43      4.24 o
   8   2   3       14.00       11.30      1.79 o
   9   2   3        4.74        4.27      1.76 o
 -11   3   3       42.79       42.50      2.80 o
 -10   3   3        0.09        1.40      1.53 o
  -9   3   3        1.58        1.86      1.32 o
  -8   3   3        7.75        8.80      1.39 o
  -7   3   3      138.88      124.83      2.81 o
  -6   3   3        2.23        0.08      1.54 o
  -5   3   3      251.12      248.70      2.14 o
  -4   3   3      215.27      207.23      3.89 o
  -3   3   3      669.24      722.18     29.92 o
  -2   3   3      896.81      873.76     29.22 o
   0   3   3      224.20      218.39      2.79 o
   1   3   3      349.83      345.55      9.96 o
   2   3   3       71.60       73.46      1.09 o
   4   3   3       16.80       17.03      0.94 o
   5   3   3      109.83      109.21      2.52 o
   6   3   3        0.23        0.39      1.76 o
   7   3   3       35.07       34.06      2.02 o
   8   3   3        7.29        8.16      1.71 o
   9   3   3       13.49       10.12      2.10 o
 -11   4   3        0.20       -2.74      2.74 o
 -10   4   3        1.17       -2.10      2.26 o
  -9   4   3       24.62       24.41      2.07 o
  -8   4   3        1.61        2.85      1.31 o
  -7   4   3      359.88      356.87      4.56 o
  -6   4   3       88.29       88.94      2.28 o
  -3   4   3      368.28      359.90     10.91 o
  -2   4   3      328.36      371.12     13.48 o
  -1   4   3      288.54      287.92      7.86 o
   0   4   3      741.39      776.36      9.49 o
   1   4   3      937.47      979.28     14.61 o
   2   4   3      343.04      380.74      6.04 o
   3   4   3       16.18       17.02      1.68 o
   4   4   3        7.18        5.72      1.63 o
   5   4   3      107.07      107.10      1.74 o
   6   4   3      116.04      118.66      2.86 o
   7   4   3       13.89       15.08      1.71 o
   8   4   3        0.09       -0.28      2.12 o
   9   4   3        7.88        5.82      1.88 o
 -10   5   3       55.16       54.09      2.90 o
  -9   5   3       13.14        9.77      1.92 o
  -8   5   3        1.98        0.82      1.89 o
  -7   5   3       26.45       25.35      1.72 o
  -6   5   3      266.65      274.29      3.76 o
  -5   5   3      257.99      260.88      2.29 o
  -4   5   3       64.08       53.64      1.66 o
  -3   5   3     1256.29     1279.69     55.57 o
  -1   5   3      814.83      781.08     21.12 o
   0   5   3     2454.83     2310.80     73.64 o
   2   5   3      279.86      267.04      7.24 o
   3   5   3      113.09      125.70      1.58 o
   4   5   3       34.42       38.15      1.41 o
   5   5   3       36.08       34.10      1.18 o
   6   5   3        6.77        5.43      1.37 o
   7   5   3       92.07       87.48      2.92 o
   8   5   3       28.05       28.91      2.19 o
   9   5   3        3.81        5.94      1.79 o
 -10   6   3       35.34       33.02      2.39 o
  -9   6   3      138.22      126.84      3.60 o
  -8   6   3      245.96      237.52      4.29 o
  -7   6   3       24.04       22.68      1.71 o
  -6   6   3      523.47      506.20      5.21 o
  -5   6   3      190.42      195.69      5.56 o
  -4   6   3      366.07      345.08      3.77 o
  -3   6   3      120.50      123.04      6.70 o
  -1   6   3        8.01       11.56      1.07 o
   0   6   3      599.51      646.49     17.39 o
   1   6   3       54.88       69.38      1.42 o
   2   6   3      404.17      403.22      2.92 o
   3   6   3      490.11      482.49      8.75 o
   4   6   3      160.73      158.68      4.35 o
   5   6   3      292.09      292.79      2.84 o
   6   6   3       22.18       21.23      1.61 o
   7   6   3       34.69       31.50      2.14 o
   8   6   3       13.24       17.43      1.95 o
   9   6   3       15.02       15.40      2.23 o
 -10   7   3        4.51        4.55      1.88 o
  -9   7   3        2.50        2.30      2.33 o
  -8   7   3        4.91        7.18      1.67 o
  -7   7   3      100.09       94.94      2.71 o
  -6   7   3       35.25       40.55      1.84 o
  -5   7   3       35.76       40.66      1.14 o
  -4   7   3       63.24       66.43      1.96 o
  -3   7   3      313.16      306.22      6.54 o
  -2   7   3      231.87      251.46      9.57 o
  -1   7   3        2.97        3.46      0.59 o
   0   7   3        0.07        1.14      0.50 o
   1   7   3      166.06      172.50      3.65 o
   2   7   3       63.52       59.21      1.20 o
   3   7   3       51.76       55.59      1.24 o
   4   7   3       14.52       14.05      0.91 o
   5   7   3       74.34       69.32      1.82 o
   6   7   3        0.64       -0.46      1.97 o
   7   7   3        0.05        2.63      1.44 o
   8   7   3       10.20        9.84      1.89 o
   9   7   3       22.43       23.98      2.26 o
 -10   8   3        1.32        1.18      2.51 o
  -9   8   3       18.60       23.12      2.03 o
  -8   8   3       58.04       63.63      2.62 o
  -7   8   3       86.81       93.81      2.83 o
  -6   8   3       71.80       71.58      2.34 o
  -5   8   3      169.34      158.53      2.07 o
  -4   8   3       36.26       31.31      1.01 o
  -3   8   3      102.71      100.26      1.49 o
  -2   8   3      153.44      161.96      2.98 o
  -1   8   3        7.04        8.33      0.66 o
   0   8   3       64.11       64.84      2.26 o
   1   8   3       51.94       49.43      1.15 o
   2   8   3        8.28        8.29      0.75 o
   3   8   3        2.32        2.09      0.69 o
   4   8   3       18.24       17.65      0.96 o
   5   8   3        3.45        6.32      0.87 o
   6   8   3        5.42        6.20      1.48 o
   7   8   3        0.33       -1.65      2.23 o
   8   8   3        0.00        2.42      1.57 o
  -9   9   3        0.48       -0.94      2.45 o
  -8   9   3        4.97        3.83      1.64 o
  -7   9   3        6.23        7.67      1.63 o
  -6   9   3       29.78       30.88      1.86 o
  -5   9   3        0.22        0.76      1.09 o
  -4   9   3      414.29      391.04      8.40 o
  -3   9   3      360.18      351.68      4.71 o
  -2   9   3      504.57      488.20     10.75 o
  -1   9   3      289.23      270.29      5.77 o
   0   9   3       95.48       90.19      1.70 o
   1   9   3      458.34      457.20      3.18 o
   2   9   3      105.86      102.51      1.69 o
   4   9   3       16.68       18.22      1.02 o
   5   9   3       44.73       45.69      1.45 o
   6   9   3       19.62       20.80      1.88 o
   7   9   3        1.79       -0.58      2.26 o
   8   9   3       28.35       28.39      2.41 o
  -9  10   3       26.88       24.81      2.27 o
  -8  10   3       86.99       87.04      3.13 o
  -7  10   3      120.38      111.50      3.28 o
  -6  10   3        0.14       -1.85      2.11 o
  -5  10   3      770.47      738.70     13.77 o
  -4  10   3       31.89       31.43      1.16 o
  -3  10   3       33.95       35.17      1.18 o
  -2  10   3      251.82      248.48      2.47 o
  -1  10   3      237.52      248.25      7.50 o
   0  10   3       79.72       80.41      1.53 o
   1  10   3        8.54        7.22      1.02 o
   2  10   3       53.10       50.56      1.55 o
   3  10   3       40.70       51.38      1.38 o
   4  10   3       85.52       74.72      1.73 o
   5  10   3       33.76       36.44      3.72 o
   6  10   3       10.94       11.88      1.61 o
   7  10   3        0.23       -1.37      2.52 o
   8  10   3       23.13       23.71      2.48 o
  -9  11   3        2.06        3.25      1.77 o
  -8  11   3        1.35        3.71      1.68 o
  -7  11   3       34.47       28.81      2.27 o
  -6  11   3       22.82       24.19      1.91 o
  -5  11   3       45.20       46.41      1.50 o
  -4  11   3        6.65        6.53      1.25 o
  -3  11   3        5.28        6.46      0.79 o
  -2  11   3       12.23       16.28      1.27 o
  -1  11   3       28.42       27.80      1.33 o
   0  11   3       15.45       15.62      0.96 o
   1  11   3       31.20       29.16      1.19 o
   2  11   3       31.40       28.57      1.19 o
   3  11   3       19.90       17.25      1.06 o
   4  11   3      104.68       93.23      1.99 o
   5  11   3        0.30        0.92      1.04 o
   6  11   3        0.61        3.58      1.52 o
   7  11   3       13.63       15.22      2.06 o
  -8  12   3       10.83        8.90      2.03 o
  -7  12   3       26.68       24.88      2.17 o
  -6  12   3        0.07        2.78      1.32 o
  -5  12   3      241.43      228.92      2.96 o
  -4  12   3        3.89        5.27      0.92 o
  -3  12   3       11.63        8.78      0.95 o
  -2  12   3       16.82       18.94      1.08 o
  -1  12   3      244.69      237.63      5.42 o
   0  12   3       23.20       19.67      1.12 o
   1  12   3       83.77       84.95      1.73 o
   2  12   3        2.21        1.61      1.03 o
   3  12   3      191.75      196.74      6.76 o
   4  12   3       67.58       63.43      1.78 o
   5  12   3        5.33        7.06      1.11 o
   6  12   3       47.01       44.80      2.61 o
   7  12   3       18.31       17.22      2.18 o
  -8  13   3        6.82       11.56      1.90 o
  -7  13   3        2.67        4.44      1.73 o
  -6  13   3       17.67       16.01      1.81 o
  -5  13   3        8.00        9.10      1.10 o
  -4  13   3       81.55       76.41      1.86 o
  -3  13   3      204.34      208.23      2.72 o
  -2  13   3      130.06      132.00      2.23 o
  -1  13   3       90.99       84.71      1.85 o
   0  13   3       80.61       80.02      1.77 o
   1  13   3       54.00       51.70      1.57 o
   2  13   3       92.46       86.59      1.94 o
   3  13   3       10.84       10.98      1.13 o
   4  13   3        4.19        2.01      1.25 o
   5  13   3        1.78        1.11      1.43 o
   6  13   3       39.36       37.10      2.45 o
  -7  14   3       29.14       24.70      2.34 o
  -6  14   3       39.93       34.10      2.53 o
  -5  14   3        5.78        6.32      1.11 o
  -4  14   3       24.09       23.11      1.49 o
  -3  14   3       14.46       14.74      1.20 o
  -2  14   3        0.98       -0.18      1.30 o
  -1  14   3       19.52       17.28      1.23 o
   0  14   3        0.00       -0.91      3.95 o
   1  14   3       20.22       19.95      1.58 o
   2  14   3        0.02        0.87      2.43 o
   3  14   3        5.67        3.34      1.21 o
   4  14   3        9.72        7.04      1.16 o
   5  14   3        3.26        3.22      1.15 o
   6  14   3       12.82       16.04      2.14 o
  -6  15   3        4.58        5.19      1.84 o
  -5  15   3        6.26        4.01      1.15 o
  -4  15   3        6.02        6.46      1.47 o
  -3  15   3       18.51       18.27      1.30 o
  -2  15   3        3.01        3.90      1.03 o
  -1  15   3        0.03        0.89      1.35 o
   0  15   3        6.58        6.18      1.09 o
   1  15   3        0.74        0.50      1.48 o
   2  15   3        0.80        2.00      1.16 o
   3  15   3        2.19        0.81      1.59 o
   4  15   3        0.03        0.16      1.45 o
   5  15   3       38.57       43.76      3.20 o
  -5  16   3       24.53       26.82      1.56 o
  -4  16   3        5.40        7.42      1.16 o
  -3  16   3        0.52        0.72      1.22 o
  -2  16   3        0.74        0.77      1.19 o
  -1  16   3       28.63       25.26      1.50 o
   0  16   3       36.73       36.68      1.70 o
   1  16   3        0.03       -0.26      1.57 o
   2  16   3       91.76      102.31      2.37 o
   3  16   3       31.54       32.55      1.93 o
   4  16   3       14.71       14.33      1.63 o
  -4  17   3       58.32       64.04      3.06 o
  -3  17   3        0.09       -1.20      1.71 o
  -2  17   3       57.77       59.13      2.00 o
  -1  17   3       48.14       52.11      1.86 o
   0  17   3       12.60       13.31      1.33 o
   1  17   3       41.57       37.98      1.85 o
   2  17   3        1.19        5.02      1.20 o
 -11   0   4        5.33        5.17      1.93 o
 -10   0   4      144.19      147.33      3.90 o
  -9   0   4       89.30       87.23      2.86 o
  -7   0   4      374.51      387.23      4.67 o
  -6   0   4      650.83      686.80      6.95 o
  -5   0   4      817.27      806.05      8.26 o
  -4   0   4     1763.55     1641.88     14.41 o
  -3   0   4      383.23      378.65     10.36 o
  -1   0   4      348.96      362.86      2.62 o
   0   0   4      200.82      213.58      7.62 o
   1   0   4      130.87      143.45      4.17 o
   2   0   4      327.07      310.44     10.75 o
   4   0   4      233.33      226.84      2.96 o
   5   0   4      242.90      232.77      7.07 o
   6   0   4      127.70      127.61      3.13 o
   7   0   4      264.14      257.06      4.70 o
   8   0   4        3.62        2.02      2.41 o
   9   0   4        1.73        0.41      1.75 o
 -11   1   4       23.71       21.84      2.32 o
 -10   1   4       28.00       29.18      2.25 o
  -9   1   4       49.52       47.16      2.40 o
  -8   1   4       37.78       38.16      1.99 o
  -7   1   4        5.14        4.01      1.30 o
  -6   1   4      124.69      122.52      2.61 o
  -5   1   4        0.89        1.30      0.59 o
  -4   1   4      145.65      146.38      4.51 o
  -3   1   4       11.90       16.62      6.24 o
  -2   1   4      123.97      131.17      1.63 o
  -1   1   4       93.94       83.07      4.45 o
   0   1   4       56.95       58.03      1.71 o
   1   1   4        3.68        2.56      1.70 o
   2   1   4      607.73      654.28      6.81 o
   3   1   4       53.43       55.42      1.15 o
   4   1   4        0.14       -0.40      0.86 o
   5   1   4       29.23       31.11      1.17 o
   6   1   4      128.00      127.63      3.19 o
   7   1   4       34.58       32.11      2.27 o
   8   1   4       23.72       24.53      2.12 o
   9   1   4       10.70       11.35      2.04 o
 -11   2   4       29.46       34.64      2.48 o
 -10   2   4        0.07        0.45      2.38 o
  -9   2   4        0.73        0.00      2.13 o
  -8   2   4       30.91       25.97      1.78 o
  -7   2   4      186.62      176.56      3.36 o
  -6   2   4      367.65      371.74      4.31 o
  -4   2   4       65.60       64.58      3.52 o
  -3   2   4       53.28       59.75      1.12 o
  -2   2   4      890.82      920.15     19.39 o
  -1   2   4       52.09       58.29      2.26 o
   0   2   4       15.84       17.51      1.23 o
   1   2   4       18.19       21.91      0.73 o
   2   2   4      249.99      275.67      2.18 o
   3   2   4        1.30        0.45      0.76 o
   4   2   4      139.03      148.24      1.91 o
   5   2   4       33.41       32.80      1.19 o
   6   2   4       66.48       61.16      2.44 o
   7   2   4       84.32       86.45      2.90 o
   8   2   4        0.15        2.55      1.53 o
   9   2   4        0.95        0.58      1.85 o
 -11   3   4       38.19       36.92      2.59 o
 -10   3   4        0.96        1.21      2.27 o
  -9   3   4      158.36      149.49      3.76 o
  -8   3   4        0.05        2.56      1.19 o
  -7   3   4       10.90       15.41      1.51 o
  -6   3   4      487.26      486.53      4.89 o
  -5   3   4      206.14      195.59      3.00 o
  -4   3   4      889.12      945.84     24.87 o
  -2   3   4     1702.14     1690.12     41.50 o
  -1   3   4      355.06      322.46      7.38 o
   1   3   4     1074.92     1066.74     18.33 o
   2   3   4      799.25      782.87      5.16 o
   3   3   4       16.54       14.32      0.92 o
   4   3   4       13.32       15.59      1.81 o
   5   3   4        0.87        0.28      0.92 o
   6   3   4       11.57       14.64      1.65 o
   7   3   4       10.73        7.52      1.63 o
   8   3   4        5.75        4.13      1.90 o
   9   3   4       16.53       15.41      2.14 o
 -10   4   4       61.62       66.20      2.98 o
  -9   4   4      102.35       93.96      2.99 o
  -8   4   4       30.58       34.55      2.06 o
  -7   4   4      672.03      659.61      6.87 o
  -6   4   4       53.98       54.00      1.94 o
  -5   4   4     1341.72     1309.39     32.32 o
  -4   4   4       45.36       37.36      3.98 o
  -3   4   4      849.38      817.39     26.91 o
  -2   4   4      267.01      271.02      6.24 o
  -1   4   4      116.16      136.69      2.48 o
   0   4   4      887.94      966.39     21.76 o
   1   4   4     1093.74     1132.98     26.66 o
   2   4   4       11.34       14.44      0.94 o
   3   4   4       70.47       67.68      1.37 o
   4   4   4      387.85      392.37     17.69 o
   5   4   4        8.95        7.97      1.23 o
   6   4   4       89.29       80.85      2.75 o
   7   4   4       50.70       50.77      2.46 o
   8   4   4       11.87       12.70      1.89 o
   9   4   4        3.07       -0.34      2.62 o
 -10   5   4       35.53       37.26      2.35 o
  -9   5   4       15.33       18.81      1.85 o
  -8   5   4       28.74       25.44      1.86 o
  -7   5   4       23.43       23.84      1.74 o
  -6   5   4       50.85       48.85      1.91 o
  -5   5   4       21.36       26.50      1.04 o
  -4   5   4      292.14      307.20      2.46 o
  -3   5   4       64.03       73.68      2.67 o
  -2   5   4       95.71       91.46      2.86 o
  -1   5   4       45.66       45.47      1.00 o
   0   5   4      995.24     1006.96     21.47 o
   1   5   4      184.58      193.01      1.91 o
   2   5   4        0.45        2.89      2.22 o
   3   5   4       26.74       26.71      0.98 o
   4   5   4        0.46        0.87      1.09 o
   5   5   4       48.33       46.93      1.39 o
   6   5   4       14.93       17.89      1.64 o
   7   5   4        0.37        2.89      1.47 o
   8   5   4       18.07       24.13      2.01 o
   9   5   4        2.21        4.42      1.87 o
 -10   6   4       27.97       28.30      2.31 o
  -9   6   4        4.69        1.44      2.38 o
  -8   6   4        4.73        4.89      1.46 o
  -7   6   4       33.99       37.99      1.95 o
  -6   6   4       30.24       31.98      1.67 o
  -5   6   4       56.07       56.53      1.28 o
  -4   6   4      135.57      136.09      4.73 o
  -3   6   4        1.31        2.93      1.32 o
  -2   6   4       79.98       80.64      2.74 o
  -1   6   4       43.83       47.52      1.05 o
   0   6   4       73.43       84.59      2.85 o
   1   6   4      277.87      276.79      2.53 o
   2   6   4       69.52       71.50      1.37 o
   3   6   4       70.46       66.68      1.67 o
   4   6   4      297.71      285.48      2.82 o
   5   6   4        4.21        6.06      0.91 o
   6   6   4       11.81       14.14      1.61 o
   7   6   4        4.51        4.37      1.63 o
   8   6   4       52.92       62.13      2.93 o
 -10   7   4       15.24       16.65      2.17 o
  -9   7   4       58.10       59.26      2.67 o
  -8   7   4       14.49       17.32      1.76 o
  -7   7   4        0.02        2.10      1.25 o
  -6   7   4       21.34       21.69      1.57 o
  -5   7   4       40.22       42.95      2.06 o
  -4   7   4      292.48      281.10      2.84 o
  -3   7   4      339.89      337.83      8.91 o
  -2   7   4      479.08      464.84      3.20 o
  -1   7   4     1391.04     1322.50     25.74 o
   0   7   4      265.07      256.53      2.32 o
   1   7   4      660.11      643.04     15.66 o
   2   7   4      327.65      312.43      5.30 o
   3   7   4       58.74       61.81      1.42 o
   4   7   4      117.74      105.57      1.92 o
   5   7   4       12.24       12.44      1.07 o
   6   7   4        0.01        1.88      1.30 o
   7   7   4        8.35       12.15      1.83 o
   8   7   4        0.02       -1.79      2.62 o
 -10   8   4        0.19        1.38      2.25 o
  -9   8   4       32.67       34.70      2.36 o
  -8   8   4      167.20      155.98      3.85 o
  -7   8   4      102.74      102.39      3.04 o
  -6   8   4      247.07      237.64      3.99 o
  -5   8   4       26.84       31.53      1.14 o
  -4   8   4      158.76      150.40      2.01 o
  -3   8   4       73.52       74.89      1.44 o
  -2   8   4      108.88      109.03      3.94 o
  -1   8   4      165.26      161.68      7.39 o
   0   8   4      476.57      471.26     18.38 o
   1   8   4        5.09        6.54      0.78 o
   2   8   4       51.54       49.34      1.48 o
   3   8   4      136.52      135.94      2.27 o
   4   8   4        6.19        9.60      0.92 o
   5   8   4      182.98      177.20      3.56 o
   6   8   4      104.27      100.38      3.16 o
   7   8   4       43.40       40.78      2.52 o
   8   8   4        0.60        1.35      2.42 o
  -9   9   4       23.98       27.47      2.32 o
  -8   9   4       10.97       14.30      1.96 o
  -7   9   4        3.35        1.70      2.26 o
  -6   9   4      149.57      146.57      3.39 o
  -5   9   4        3.83        6.57      0.91 o
  -3   9   4       76.06       68.20      3.76 o
  -2   9   4        0.89        1.20      0.83 o
  -1   9   4        1.46       -0.62      1.68 o
   0   9   4      414.58      412.78     14.67 o
   2   9   4        5.16        5.09      0.78 o
   3   9   4       69.14       63.48      1.53 o
   4   9   4        0.44       -0.20      1.16 o
   5   9   4       55.35       48.72      1.57 o
   6   9   4        0.11        0.07      1.57 o
   7   9   4        0.34       -2.54      2.54 o
  -9  10   4        6.66        5.29      1.91 o
  -8  10   4       62.55       64.18      2.87 o
  -7  10   4        0.07       -0.55      2.09 o
  -6  10   4      330.31      335.17      5.09 o
  -5  10   4       16.67       14.28      1.09 o
  -4  10   4      157.78      145.92      3.63 o
  -3  10   4       46.52       48.75      3.45 o
  -2  10   4        0.01        0.70      0.84 o
  -1  10   4      104.79      103.38      2.06 o
   0  10   4      173.98      168.84      2.24 o
   1  10   4        1.83        0.41      2.18 o
   2  10   4       81.29       81.85      2.02 o
   3  10   4        6.49        6.58      1.48 o
   4  10   4       55.04       58.78      1.66 o
   5  10   4       43.99       46.41      1.63 o
   6  10   4       11.96       12.19      1.94 o
   7  10   4       25.83       29.02      2.54 o
  -8  11   4       30.00       32.01      2.57 o
  -7  11   4        8.82       10.42      1.87 o
  -6  11   4      142.70      135.84      3.55 o
  -5  11   4        3.58        2.57      1.13 o
  -4  11   4       25.53       26.13      1.23 o
  -3  11   4      207.09      193.74      3.89 o
  -2  11   4      160.84      156.35      2.94 o
  -1  11   4      457.10      442.45      9.83 o
   0  11   4      296.70      293.76      3.25 o
   1  11   4      229.61      219.60      2.65 o
   2  11   4        8.58        9.21      0.97 o
   3  11   4      116.91      112.62      3.58 o
   4  11   4       47.21       45.69      1.59 o
   5  11   4        4.37        4.60      1.08 o
   6  11   4        8.77        9.88      1.88 o
   7  11   4       35.04       36.60      2.67 o
  -8  12   4       28.17       27.43      2.41 o
  -7  12   4       49.55       47.13      2.76 o
  -6  12   4       21.69       19.63      1.98 o
  -5  12   4       50.93       52.28      4.63 o
  -4  12   4       26.19       25.47      1.27 o
  -3  12   4        9.26       11.48      1.05 o
  -2  12   4       58.99       56.69      1.60 o
  -1  12   4        0.91       -1.20      1.21 o
   0  12   4       13.22       13.82      1.22 o
   1  12   4        7.00        7.64      0.97 o
   2  12   4       14.45       16.61      1.08 o
   3  12   4       66.15       66.25      1.81 o
   4  12   4        5.11        4.26      1.12 o
   5  12   4       27.37       24.72      1.47 o
   6  12   4       75.30       80.48      3.37 o
  -7  13   4        0.10        1.15      2.31 o
  -6  13   4        6.47        4.79      1.80 o
  -5  13   4        0.04        0.30      2.16 o
  -4  13   4       23.22       23.30      1.32 o
  -3  13   4       14.84       15.13      1.13 o
  -2  13   4        0.17        0.63      1.29 o
  -1  13   4        0.60        3.44      0.85 o
   0  13   4        0.02       -0.52      1.22 o
   1  13   4       10.66       12.65      1.80 o
   2  13   4       18.41       15.47      1.18 o
   3  13   4        7.89        8.67      1.14 o
   4  13   4        2.98        2.95      1.94 o
   5  13   4        0.01        0.23      1.54 o
  -6  14   4       41.79       41.07      2.58 o
  -5  14   4       10.58       11.48      1.30 o
  -4  14   4       39.52       40.02      1.58 o
  -3  14   4       28.41       27.65      2.62 o
  -2  14   4       51.39       51.66      3.60 o
  -1  14   4        9.91        9.40      1.17 o
   0  14   4       11.85       13.04      1.12 o
   1  14   4       19.27       23.34      1.27 o
   2  14   4        0.24       -0.36      4.15 o
   3  14   4       11.43       13.41      1.26 o
   4  14   4       10.59       15.05      1.27 o
   5  14   4        0.23       -1.70      1.70 o
  -6  15   4        7.77        4.53      1.91 o
  -5  15   4        0.99       -0.30      1.18 o
  -4  15   4        3.66        4.31      1.23 o
  -3  15   4       81.54       82.60      2.10 o
  -2  15   4       13.86       12.51      1.25 o
  -1  15   4       63.68       68.01      1.92 o
   0  15   4       58.35       58.67      1.90 o
   1  15   4       53.98       56.84      4.18 o
   2  15   4        2.99        2.39      1.28 o
   3  15   4       48.33       46.24      1.88 o
   4  15   4        0.68        2.58      1.33 o
  -4  16   4       16.28       16.32      1.88 o
  -3  16   4        4.71        3.92      3.19 o
  -2  16   4        2.06        2.36      1.34 o
  -1  16   4        3.06        3.74      1.14 o
   0  16   4        0.77        1.86      1.31 o
   1  16   4        8.38        8.82      1.32 o
   2  16   4       10.33       13.19      1.39 o
  -2  17   4        1.09        2.21      1.35 o
  -1  17   4        2.16        2.87      1.22 o
   0  17   4       16.85       19.32      1.76 o
 -10   1   5      128.21      132.12      3.77 o
  -9   1   5       59.75       57.82      2.57 o
  -8   1   5       60.11       58.11      2.41 o
  -7   1   5       45.95       43.64      2.01 o
  -6   1   5      123.22      124.34      2.82 o
  -5   1   5      190.18      192.29      5.26 o
  -4   1   5       34.99       36.75      2.22 o
  -3   1   5      197.69      190.93      1.90 o
  -2   1   5       66.61       63.85      4.33 o
  -1   1   5     1539.19     1489.35     36.66 o
   0   1   5      343.90      317.06      2.73 o
   1   1   5      198.49      194.99      6.14 o
   2   1   5      128.87      121.26      1.67 o
   3   1   5      409.46      416.98      6.76 o
   4   1   5       77.61       77.86      1.72 o
   5   1   5       63.57       64.58      1.59 o
   6   1   5       15.88       16.19      1.83 o
   7   1   5       22.82       20.55      2.14 o
   8   1   5        5.95        3.28      1.88 o
 -10   2   5        2.24        2.05      2.56 o
  -9   2   5       54.62       59.97      2.56 o
  -8   2   5      167.58      152.90      3.61 o
  -7   2   5      362.49      348.79      4.79 o
  -6   2   5      304.62      297.80      4.13 o
  -5   2   5      294.76      292.70      4.21 o
  -4   2   5      845.86      810.25      5.25 o
  -3   2   5      770.91      718.60     24.27 o
  -2   2   5      996.87      994.53     32.67 o
  -1   2   5      128.79      118.68      3.09 o
   0   2   5       53.74       50.91      1.10 o
   1   2   5        0.82        2.07      0.66 o
   2   2   5       50.70       60.46      1.29 o
   3   2   5       77.61       84.92      2.46 o
   4   2   5       24.53       27.48      1.12 o
   5   2   5       57.86       57.35      1.54 o
   6   2   5      290.97      293.85      4.93 o
   7   2   5       18.24       21.07      1.99 o
   8   2   5       64.94       56.00      2.94 o
 -10   3   5       29.77       29.41      2.22 o
  -9   3   5       17.97       17.27      1.74 o
  -8   3   5        0.04        1.37      1.90 o
  -7   3   5      126.72      134.43      3.18 o
  -6   3   5       43.44       46.67      1.92 o
  -5   3   5        0.01        1.33      0.75 o
  -4   3   5      118.77      122.31      1.67 o
  -3   3   5      226.07      227.21      3.52 o
  -2   3   5      125.24      127.94      3.21 o
  -1   3   5      419.71      426.55     11.44 o
   0   3   5      201.42      186.87      5.38 o
   1   3   5      744.77      739.00     14.46 o
   2   3   5      235.29      220.75      5.29 o
   3   3   5      179.39      180.78      2.16 o
   4   3   5       97.19       94.28      2.49 o
   5   3   5       36.51       40.90      1.32 o
   6   3   5       23.22       22.45      2.00 o
   7   3   5       20.35       18.20      2.10 o
   8   3   5        0.00       -0.49      2.34 o
 -10   4   5        1.07        1.93      2.40 o
  -9   4   5        0.04        0.43      2.06 o
  -8   4   5        0.53        3.56      1.45 o
  -7   4   5       98.68       98.25      2.87 o
  -6   4   5       57.93       60.64      2.08 o
  -5   4   5        1.46        3.06      1.19 o
  -4   4   5        8.73        8.19      0.75 o
  -3   4   5       42.46       34.54      1.00 o
  -2   4   5       89.86       90.36      4.67 o
  -1   4   5       24.61       23.72      0.85 o
   0   4   5      136.44      147.90      5.38 o
   1   4   5        0.69       -0.36      0.94 o
   2   4   5       10.57        9.40      0.80 o
   3   4   5        0.10       -1.02      1.02 o
   4   4   5        0.01        0.66      1.16 o
   5   4   5       93.83       94.70      1.93 o
   6   4   5        9.13        6.98      1.63 o
   7   4   5        0.64        0.80      1.62 o
   8   4   5        0.98       -2.42      2.42 o
 -10   5   5       89.19       88.71      3.35 o
  -9   5   5       60.76       63.37      2.75 o
  -8   5   5      158.78      152.41      3.71 o
  -7   5   5       25.95       29.28      1.78 o
  -6   5   5       16.51       15.97      1.46 o
  -5   5   5       28.33       27.70      1.10 o
  -4   5   5        5.48        5.44      0.81 o
  -3   5   5       40.37       49.33      1.13 o
  -1   5   5      174.49      170.98      4.27 o
   0   5   5      328.85      313.94      7.56 o
   1   5   5       26.14       24.46      0.98 o
   2   5   5      132.21      138.27      6.08 o
   3   5   5       80.74       77.20      4.69 o
   4   5   5       23.78       26.28      1.19 o
   5   5   5       13.76       15.04      1.24 o
   6   5   5        1.78        3.13      1.40 o
   7   5   5        2.29        0.90      2.37 o
   8   5   5        7.78        7.00      2.04 o
 -10   6   5        1.52       -2.02      2.64 o
  -9   6   5        3.63        1.05      2.34 o
  -8   6   5      122.65      114.73      3.42 o
  -7   6   5       30.04       32.28      1.98 o
  -6   6   5      303.16      295.53      4.39 o
  -5   6   5      401.28      385.57      9.31 o
  -4   6   5      351.03      366.08     12.19 o
  -2   6   5      260.74      256.75      2.40 o
  -1   6   5      144.72      141.36      1.83 o
   0   6   5       52.91       49.77      1.23 o
   1   6   5       34.97       36.18      1.19 o
   2   6   5       47.41       51.06      1.96 o
   3   6   5       31.22       29.32      1.19 o
   4   6   5       52.54       49.77      1.49 o
   5   6   5       13.27       13.89      1.47 o
   6   6   5       20.86       18.89      1.95 o
   7   6   5       36.02       33.14      2.46 o
   8   6   5       17.21       17.29      2.20 o
 -10   7   5        0.31        0.17      2.65 o
  -9   7   5        3.98        0.94      2.26 o
  -8   7   5        0.81        1.12      2.26 o
  -7   7   5       42.36       48.26      2.18 o
  -6   7   5        5.27        3.66      1.44 o
  -5   7   5        0.93        1.58      1.28 o
  -4   7   5      161.21      148.96      6.27 o
  -3   7   5       13.86       12.43      0.86 o
  -2   7   5       99.99      104.38      1.64 o
  -1   7   5       17.81       18.44      1.27 o
   0   7   5       71.93       69.66      2.59 o
   1   7   5      959.14      946.80     15.75 o
   2   7   5        7.97        7.79      0.87 o
   3   7   5       23.73       22.19      1.08 o
   4   7   5       56.32       54.63      1.61 o
   5   7   5        8.66        8.08      1.08 o
   6   7   5       45.29       38.71      2.48 o
   7   7   5       16.25       17.57      2.08 o
  -9   8   5        0.74        3.47      1.64 o
  -8   8   5        3.11        3.35      1.63 o
  -7   8   5       11.66       15.76      1.73 o
  -6   8   5       31.58       30.34      1.93 o
  -5   8   5        0.03        1.28      0.82 o
  -4   8   5      113.47      114.69      2.56 o
  -3   8   5       11.09        7.87      1.23 o
  -2   8   5        0.58        0.14      1.02 o
  -1   8   5      141.49      132.16      4.95 o
   0   8   5      204.26      204.74      7.28 o
   1   8   5       58.54       58.26      1.49 o
   2   8   5       44.68       43.73      1.35 o
   3   8   5       48.34       42.02      1.93 o
   4   8   5        2.77        2.04      1.33 o
   5   8   5       88.50       83.62      2.01 o
   6   8   5        0.17        0.43      2.08 o
   7   8   5       13.97       17.95      2.21 o
  -9   9   5       22.60       26.41      2.26 o
  -8   9   5       50.36       51.49      2.76 o
  -7   9   5       94.69       94.46      3.20 o
  -6   9   5       87.71       83.72      2.85 o
  -5   9   5       17.32       15.71      1.06 o
  -4   9   5        8.42        6.84      0.89 o
  -3   9   5       37.51       38.81      1.23 o
  -2   9   5       85.01       84.03      1.68 o
  -1   9   5       10.73        9.44      0.95 o
   0   9   5      216.25      209.35      2.51 o
   1   9   5      139.32      135.88      2.12 o
   2   9   5       49.82       50.54      1.70 o
   3   9   5       30.59       29.71      3.65 o
   4   9   5        0.13       -1.02      1.30 o
   5   9   5        0.73       -2.86      4.12 o
   6   9   5        0.77        0.91      2.22 o
   7   9   5        0.01       -2.85      2.85 o
  -8  10   5        3.42        3.11      1.69 o
  -7  10   5       25.75       25.89      2.08 o
  -6  10   5       74.33       77.43      2.84 o
  -5  10   5      182.43      171.82      5.03 o
  -4  10   5       48.00       52.14      1.57 o
  -3  10   5       31.97       29.23      1.89 o
  -2  10   5       23.97       22.25      1.12 o
  -1  10   5       27.57       28.88      1.24 o
   0  10   5       82.74       76.58      1.72 o
   1  10   5        7.04        9.08      0.93 o
   2  10   5        0.01       -0.64      1.19 o
   3  10   5       27.72       27.21      3.13 o
   4  10   5       35.91       31.41      1.49 o
   5  10   5        1.35       -0.41      1.45 o
   6  10   5        9.33        7.98      1.78 o
  -8  11   5        5.26        8.61      1.93 o
  -7  11   5        2.49        2.69      1.60 o
  -6  11   5        0.05        3.52      1.56 o
  -5  11   5        0.22        1.36      1.31 o
  -4  11   5        6.40        9.21      1.98 o
  -3  11   5        0.05       -0.47      1.92 o
  -2  11   5        6.04        7.10      0.93 o
  -1  11   5        0.29        0.88      0.98 o
   0  11   5        2.45        3.15      1.27 o
   1  11   5        4.51        4.17      1.42 o
   2  11   5        0.14        0.35      1.26 o
   3  11   5        0.03       -0.85      1.32 o
   4  11   5        0.01        0.45      1.43 o
   5  11   5        2.47        2.86      1.12 o
   6  11   5        0.36        1.49      1.77 o
  -7  12   5       26.34       27.22      2.41 o
  -6  12   5        0.26       -1.61      2.39 o
  -5  12   5      329.10      312.55     12.04 o
  -4  12   5        0.53       -0.12      1.35 o
  -3  12   5        7.32        7.37      1.04 o
  -2  12   5       59.68       56.71      1.92 o
  -1  12   5        0.06       -1.27      1.27 o
   0  12   5       31.03       29.61      1.37 o
   1  12   5        0.45        0.27      1.50 o
   2  12   5       27.71       28.20      2.93 o
   3  12   5       20.71       19.90      1.37 o
   4  12   5       12.33       12.87      2.77 o
   5  12   5        4.59        4.50      1.18 o
  -7  13   5        3.90        4.29      1.94 o
  -6  13   5       99.25      102.38      3.59 o
  -5  13   5       58.49       56.43      1.91 o
  -4  13   5        1.11       -1.47      1.47 o
  -3  13   5        8.93        9.48      1.17 o
  -2  13   5       88.03       89.37      2.50 o
  -1  13   5        0.07       -1.44      1.44 o
   0  13   5       78.51       78.90      1.94 o
   1  13   5       83.62       91.80      3.21 o
   2  13   5       66.98       60.94      3.66 o
   3  13   5        0.51        0.56      1.46 o
   4  13   5       39.81       41.71      1.77 o
  -6  14   5       34.03       30.95      2.53 o
  -5  14   5        0.18       -1.48      1.65 o
  -4  14   5       20.95       18.70      1.42 o
  -3  14   5       28.06       28.31      1.52 o
  -2  14   5        4.28        6.96      1.64 o
  -1  14   5       14.17       11.58      1.21 o
   0  14   5        2.99        0.84      1.28 o
   1  14   5       20.17       19.12      2.20 o
   2  14   5       13.68       12.11      1.33 o
   3  14   5        9.72        6.92      1.30 o
  -5  15   5        9.69        8.82      1.77 o
  -4  15   5        0.29        1.93      1.28 o
  -3  15   5       19.56       18.61      2.12 o
  -2  15   5        2.52        0.29      1.58 o
  -1  15   5        2.00        1.98      1.07 o
   0  15   5       11.80       11.44      2.57 o
   1  15   5       28.93       31.82      1.69 o
   2  15   5        4.45        3.95      1.16 o
  -3  16   5       26.66       31.06      1.74 o
  -2  16   5        2.02       -0.66      2.17 o
  -1  16   5       24.57       24.24      1.60 o
   0  16   5        0.25        1.26      1.69 o
   1  16   5        1.69        0.88      1.43 o
 -10   0   6       59.48       60.04      3.06 o
  -9   0   6        6.10        5.06      1.72 o
  -8   0   6        9.90       11.04      1.55 o
  -7   0   6      111.82      112.57      2.99 o
  -6   0   6     1729.72     1691.00     14.27 o
  -5   0   6        7.27        7.28      0.87 o
  -4   0   6       93.64       96.23      1.61 o
  -3   0   6      598.30      603.18      6.37 o
  -2   0   6       61.85       77.10      2.53 o
  -1   0   6      611.04      612.98      8.72 o
   0   0   6       35.40       37.29      1.11 o
   1   0   6       30.53       27.88      1.07 o
   2   0   6      389.95      388.93      3.22 o
   3   0   6       26.82       30.97      1.21 o
   4   0   6       79.13       81.44      1.81 o
   5   0   6       78.52       81.66      1.86 o
   6   0   6       16.86       14.97      2.00 o
   7   0   6      259.65      255.22      5.28 o
 -10   1   6        0.20       -0.83      2.23 o
  -9   1   6       93.40       97.96      3.24 o
  -8   1   6       79.50       81.94      2.85 o
  -7   1   6       12.89       11.61      1.60 o
  -6   1   6      251.10      258.64      4.25 o
  -5   1   6       19.38       19.98      1.21 o
  -4   1   6        8.96        8.42      1.32 o
  -3   1   6        0.66        0.73      0.73 o
  -2   1   6       27.65       27.60      0.97 o
  -1   1   6        1.75        0.43      0.98 o
   0   1   6      115.92      115.15      1.70 o
   1   1   6      100.51       99.27      1.63 o
   2   1   6       24.16       21.37      1.05 o
   3   1   6       71.93       70.51      2.60 o
   4   1   6        3.41        2.91      1.56 o
   5   1   6        1.27        0.38      1.37 o
   6   1   6       54.32       53.56      2.67 o
   7   1   6       12.46       11.88      2.22 o
 -10   2   6        3.19        1.67      2.50 o
  -9   2   6        0.83       -0.44      2.37 o
  -8   2   6        0.77        0.13      2.21 o
  -7   2   6        5.97        4.38      1.49 o
  -6   2   6      257.13      265.17      4.25 o
  -5   2   6        4.28        4.38      2.41 o
  -4   2   6       25.08       24.97      1.01 o
  -3   2   6       17.72       19.09      0.91 o
  -2   2   6        1.23       -0.16      0.88 o
  -1   2   6      129.21      135.11      2.22 o
   0   2   6       41.46       40.28      1.14 o
   1   2   6       41.43       38.51      1.14 o
   2   2   6       43.26       44.32      2.49 o
   3   2   6       19.89       19.35      1.10 o
   4   2   6        5.98        7.21      1.64 o
   5   2   6        1.73        3.21      0.96 o
   6   2   6       21.76       19.61      2.07 o
   7   2   6       17.49       16.17      2.22 o
  -9   3   6       83.75       87.90      3.14 o
  -8   3   6      201.29      197.12      4.15 o
  -7   3   6       60.37       60.91      2.40 o
  -6   3   6      160.49      154.63      3.30 o
  -5   3   6       20.08       19.55      1.90 o
  -4   3   6       48.81       47.76      1.27 o
  -3   3   6        0.04        0.88      0.93 o
  -2   3   6       10.11       11.44      1.61 o
  -1   3   6      100.28      102.57      3.81 o
   0   3   6      194.94      198.46      4.24 o
   1   3   6      179.13      169.60      2.12 o
   2   3   6      179.28      188.19      2.32 o
   3   3   6       47.21       44.19      1.36 o
   4   3   6        8.01        7.18      0.98 o
   5   3   6       29.39       30.71      1.43 o
   6   3   6       48.53       46.27      2.46 o
   7   3   6        0.05        1.60      2.44 o
 -10   4   6        0.01        1.70      2.41 o
  -9   4   6        7.52        6.42      1.71 o
  -8   4   6        2.59        2.82      1.63 o
  -7   4   6      124.38      120.81      3.24 o
  -6   4   6       79.00       79.51      2.50 o
  -5   4   6      215.93      213.60      4.34 o
  -4   4   6      224.75      233.22      2.93 o
  -3   4   6      254.83      263.82      7.85 o
  -2   4   6      189.17      182.14      5.25 o
  -1   4   6       89.71       91.12      2.92 o
   0   4   6      128.68      134.48      1.89 o
   1   4   6        5.81        5.57      0.85 o
   2   4   6        1.91        1.19      0.99 o
   3   4   6        0.90        0.17      1.10 o
   4   4   6       29.16       27.92      1.30 o
   5   4   6       20.09       19.51      1.33 o
   6   4   6       11.26        9.32      1.92 o
   7   4   6       19.81       18.09      2.20 o
 -10   5   6       33.82       30.30      2.57 o
  -9   5   6        3.96        5.00      1.67 o
  -8   5   6       28.72       27.41      2.15 o
  -7   5   6        0.02        0.63      1.86 o
  -6   5   6        9.23        9.71      1.53 o
  -5   5   6       15.33       15.36      1.29 o
  -4   5   6       66.95       73.90      2.35 o
  -3   5   6       29.15       27.35      1.10 o
  -2   5   6       14.27       14.84      1.58 o
  -1   5   6       74.81       74.03      2.30 o
   0   5   6        1.33        1.64      0.87 o
   1   5   6        0.57        1.04      1.10 o
   2   5   6       37.17       35.83      1.27 o
   3   5   6        7.69        8.26      0.96 o
   4   5   6       54.15       51.40      1.77 o
   5   5   6        0.38        0.76      1.78 o
   6   5   6        0.01       -2.19      2.19 o
   7   5   6        3.02        1.50      2.59 o
  -9   6   6       16.90       16.28      2.08 o
  -8   6   6       37.82       36.86      2.37 o
  -7   6   6       42.65       41.13      2.25 o
  -6   6   6       76.97       75.03      2.56 o
  -5   6   6      238.86      229.06      6.42 o
  -4   6   6       33.05       33.13      1.20 o
  -3   6   6      390.62      379.60      9.98 o
  -2   6   6       55.92       51.64      1.35 o
  -1   6   6       12.39       15.18      0.99 o
   0   6   6     1201.01     1174.47     40.09 o
   1   6   6      238.20      245.09      4.03 o
   2   6   6       44.27       44.67      1.51 o
   3   6   6       24.23       24.54      1.25 o
   4   6   6       32.97       31.28      2.49 o
   5   6   6       49.87       44.70      1.70 o
   6   6   6        6.14        5.58      1.81 o
   7   6   6        1.14        1.11      1.83 o
  -9   7   6      106.17      104.67      3.68 o
  -8   7   6       52.49       47.88      2.63 o
  -7   7   6       89.62       90.27      3.05 o
  -6   7   6       63.55       67.50      2.58 o
  -5   7   6       37.41       30.88      1.35 o
  -4   7   6       11.79       15.66      1.11 o
  -3   7   6        6.02        7.13      0.94 o
  -2   7   6       34.05       34.98      1.24 o
  -1   7   6      101.43       99.80      2.72 o
   0   7   6       90.58       91.76      1.81 o
   1   7   6       74.86       75.13      2.33 o
   2   7   6      157.64      153.57      5.22 o
   3   7   6       86.80       89.91      1.94 o
   4   7   6       47.81       47.53      1.61 o
   5   7   6       32.16       32.67      3.27 o
   6   7   6        6.20        6.22      1.91 o
  -9   8   6        0.34        0.85      2.47 o
  -8   8   6       88.27       94.09      3.43 o
  -7   8   6       17.65       11.95      1.87 o
  -6   8   6       38.24       41.44      2.19 o
  -5   8   6       61.25       61.62      1.66 o
  -4   8   6      430.87      414.48      7.66 o
  -3   8   6      159.09      160.42      4.50 o
  -2   8   6      183.51      187.71      2.43 o
  -1   8   6      249.62      248.08      6.91 o
   0   8   6       14.06       13.36      1.05 o
   1   8   6      231.01      222.42      3.23 o
   2   8   6       26.04       24.01      1.25 o
   3   8   6        2.58        2.79      1.05 o
   4   8   6        0.20        1.23      2.08 o
   5   8   6       24.75       22.52      1.46 o
   6   8   6        0.32        1.13      1.63 o
  -8   9   6        2.69        3.81      1.73 o
  -7   9   6        0.81        1.72      1.50 o
  -6   9   6        1.91        1.88      1.92 o
  -5   9   6        0.98        2.43      2.55 o
  -4   9   6       35.06       34.48      1.45 o
  -3   9   6        4.62        5.61      0.93 o
  -2   9   6       19.14       19.58      1.15 o
  -1   9   6        0.30       -1.29      1.29 o
   0   9   6        0.62       -0.48      1.19 o
   1   9   6        1.08        1.82      2.65 o
   2   9   6        0.32       -0.18      1.68 o
   3   9   6        4.30        5.26      1.02 o
   4   9   6       24.85       26.40      1.43 o
   5   9   6        0.00       -1.53      1.53 o
   6   9   6        0.49        1.34      2.47 o
  -8  10   6        3.08        0.85      2.68 o
  -7  10   6        2.41        0.00      2.57 o
  -6  10   6       26.82       26.31      2.23 o
  -5  10   6       13.64       12.90      1.19 o
  -4  10   6       73.80       73.99      3.75 o
  -3  10   6      109.28       98.72      2.00 o
  -2  10   6       21.40       21.80      1.19 o
  -1  10   6       22.07       23.37      1.52 o
   0  10   6       29.34       28.01      1.28 o
   1  10   6        1.07        0.07      1.09 o
   2  10   6       20.04       17.57      3.35 o
   3  10   6        0.62        1.10      1.34 o
   4  10   6        9.82        8.10      1.24 o
   5  10   6        5.06        5.65      2.78 o
  -7  11   6       46.78       47.01      2.76 o
  -6  11   6        2.36        5.21      1.63 o
  -5  11   6       92.88       92.96      2.15 o
  -4  11   6        9.24       10.25      1.97 o
  -3  11   6        1.44        0.77      2.34 o
  -2  11   6       39.98       39.07      2.14 o
  -1  11   6       50.15       52.49      3.77 o
   0  11   6       27.72       28.17      1.43 o
   1  11   6       11.98       14.87      2.52 o
   2  11   6       88.02       96.99      5.28 o
   3  11   6       46.82       46.76      1.79 o
   4  11   6       30.16       33.94      1.61 o
   5  11   6       42.03       42.78      1.93 o
  -7  12   6       69.99       72.72      3.19 o
  -6  12   6        9.42        8.18      1.92 o
  -5  12   6      161.37      158.68      2.81 o
  -4  12   6       49.09       48.64      1.77 o
  -3  12   6       27.54       25.50      1.44 o
  -2  12   6      175.47      178.95      2.82 o
  -1  12   6       16.05       17.68      1.28 o
   0  12   6       36.11       36.96      1.51 o
   1  12   6       13.73       13.33      1.67 o
   2  12   6       58.87       65.15      2.54 o
   3  12   6        1.48        1.89      1.59 o
   4  12   6        5.78        3.73      1.24 o
  -6  13   6        0.93       -2.61      2.61 o
  -5  13   6       13.82       11.38      1.38 o
  -4  13   6        1.37        0.59      1.57 o
  -3  13   6        0.81        2.91      1.03 o
  -2  13   6        5.86        9.02      1.20 o
  -1  13   6        8.36        6.76      1.53 o
   0  13   6        4.26        5.11      1.07 o
   1  13   6        1.06        2.62      1.05 o
   2  13   6        1.10        0.29      1.56 o
   3  13   6        0.02       -1.33      1.58 o
  -5  14   6       29.92       31.15      1.72 o
  -4  14   6       39.41       40.05      2.60 o
  -3  14   6        4.07        1.09      1.68 o
  -2  14   6       57.21       56.01      1.98 o
  -1  14   6        0.47       -0.85      2.06 o
   0  14   6        0.01        0.14      2.58 o
   1  14   6        0.05        0.54      1.54 o
   2  14   6        7.78        8.58      1.32 o
  -3  15   6        0.01        0.24      1.59 o
  -2  15   6        0.90        0.06      1.69 o
  -1  15   6       14.21       13.43      1.78 o
   0  15   6        5.51        5.22      2.95 o
  -9   1   7       27.54       26.12      2.23 o
  -8   1   7       83.19       89.41      3.08 o
  -7   1   7       35.91       36.77      2.16 o
  -6   1   7      104.10      101.85      3.03 o
  -5   1   7      335.89      331.84      3.21 o
  -4   1   7       34.03       35.36      1.65 o
  -3   1   7        3.95        4.04      0.83 o
  -2   1   7        1.69        1.74      0.83 o
  -1   1   7        0.29       -0.30      1.78 o
   0   1   7        0.10        0.38      1.10 o
   1   1   7        2.36        2.69      0.83 o
   2   1   7       57.20       62.45      2.22 o
   3   1   7       48.22       46.48      1.56 o
   4   1   7       34.87       33.86      3.03 o
   5   1   7        3.53        3.42      1.06 o
   6   1   7        1.45        0.16      2.48 o
  -9   2   7       10.39        9.38      2.10 o
  -8   2   7        0.26        1.02      2.18 o
  -7   2   7       45.21       43.09      2.28 o
  -6   2   7       36.40       36.81      2.11 o
  -5   2   7      494.05      494.62      3.91 o
  -4   2   7      136.17      129.76      2.19 o
  -3   2   7      266.47      256.59      7.55 o
  -2   2   7      572.39      578.33      3.97 o
  -1   2   7       38.66       37.76      1.92 o
   0   2   7      197.52      198.87      2.45 o
   1   2   7      227.23      235.06      2.69 o
   2   2   7       93.38       90.00      4.69 o
   3   2   7        2.07        2.86      2.10 o
   4   2   7       15.49       15.26      1.26 o
   5   2   7        7.05        8.48      1.16 o
   6   2   7        0.06       -1.42      2.43 o
  -9   3   7       39.30       37.32      2.54 o
  -8   3   7       61.68       59.92      2.71 o
  -7   3   7       49.12       50.87      2.38 o
  -6   3   7      154.95      152.44      3.54 o
  -5   3   7        2.52        0.25      1.43 o
  -4   3   7      104.57      105.59      3.71 o
  -3   3   7       74.09       72.40      1.64 o
  -2   3   7        0.49       -0.05      1.17 o
  -1   3   7       70.66       70.12      1.58 o
   0   3   7       62.52       66.31      3.57 o
   1   3   7       18.88       21.12      1.59 o
   2   3   7       45.92       45.71      1.49 o
   3   3   7        3.86        6.29      1.88 o
   4   3   7        4.76        3.12      2.38 o
   5   3   7       25.41       24.28      1.50 o
   6   3   7        4.84       -0.64      2.74 o
  -9   4   7        0.01       -2.14      2.61 o
  -8   4   7        2.08        0.90      2.30 o
  -7   4   7       11.10       14.52      1.67 o
  -6   4   7       11.67       14.04      1.66 o
  -5   4   7        6.97        6.98      0.97 o
  -4   4   7       40.50       36.06      2.36 o
  -3   4   7        0.66       -1.21      1.21 o
  -2   4   7       17.85       18.28      1.03 o
  -1   4   7       22.29       24.26      1.46 o
   0   4   7       35.28       37.86      1.30 o
   1   4   7       62.36       62.41      1.63 o
   2   4   7        0.75        0.03      1.25 o
   3   4   7       34.63       33.01      1.41 o
   4   4   7        0.02        2.36      0.98 o
   5   4   7       27.02       29.41      2.53 o
   6   4   7       12.32       12.96      1.95 o
  -9   5   7       29.93       32.56      2.25 o
  -8   5   7       54.41       54.70      2.72 o
  -7   5   7       60.88       58.08      2.73 o
  -6   5   7       63.49       58.83      2.52 o
  -5   5   7      112.00      108.24      3.58 o
  -4   5   7       38.17       38.31      1.34 o
  -3   5   7        3.90        2.03      1.09 o
  -2   5   7        0.81        2.98      0.79 o
  -1   5   7       24.31       23.21      1.21 o
   0   5   7       40.38       40.17      1.39 o
   1   5   7       20.68       20.01      1.21 o
   2   5   7      127.16      126.39      2.24 o
   3   5   7       38.68       40.63      1.51 o
   4   5   7       57.89       51.57      2.08 o
   5   5   7       15.89       16.19      1.80 o
   6   5   7        0.09        1.32      1.64 o
  -9   6   7        7.02       11.20      2.01 o
  -8   6   7        2.43        1.58      2.34 o
  -7   6   7       17.80       19.15      1.93 o
  -6   6   7       52.53       48.34      2.36 o
  -5   6   7       20.12       21.73      1.26 o
  -4   6   7       97.77       93.76      1.93 o
  -3   6   7      102.56      100.21      1.92 o
  -2   6   7       68.26       71.58      1.68 o
  -1   6   7      303.93      294.88      6.40 o
   0   6   7       52.31       55.31      1.62 o
   1   6   7       10.62        9.54      1.10 o
   2   6   7       28.41       28.69      1.38 o
   3   6   7        0.83       -0.36      1.40 o
   4   6   7        3.38        2.42      2.76 o
   5   6   7        0.04        1.53      1.54 o
  -8   7   7        4.51        8.05      1.81 o
  -7   7   7       84.14       86.41      3.15 o
  -6   7   7        3.87        1.63      2.39 o
  -5   7   7        7.32        5.50      1.00 o
  -4   7   7       25.77       23.61      1.26 o
  -3   7   7       33.53       33.14      1.32 o
  -2   7   7        3.23        2.72      1.32 o
  -1   7   7       27.68       26.24      1.74 o
   0   7   7       45.39       47.24      1.70 o
   1   7   7        1.06        0.46      1.32 o
   2   7   7        0.92        0.12      1.39 o
   3   7   7        0.27        1.55      1.32 o
   4   7   7        3.41        2.61      1.90 o
   5   7   7       28.54       26.97      1.56 o
  -8   8   7       17.11       18.34      2.18 o
  -7   8   7       19.65       23.02      2.28 o
  -6   8   7       17.49       13.05      1.92 o
  -5   8   7        0.03       -1.11      1.37 o
  -4   8   7       69.90       63.90      1.74 o
  -3   8   7        0.30        0.63      1.21 o
  -2   8   7       43.31       43.27      1.49 o
  -1   8   7       19.66       20.00      3.02 o
   0   8   7       22.14       20.58      2.04 o
   1   8   7       75.43       72.15      1.92 o
   2   8   7       23.36       22.53      1.41 o
   3   8   7        0.19       -0.99      1.46 o
   4   8   7        0.83        2.32      1.21 o
   5   8   7       16.72       15.51      1.75 o
  -7   9   7       78.88       81.43      3.19 o
  -6   9   7       37.24       33.74      2.33 o
  -5   9   7        6.10        6.95      1.18 o
  -4   9   7        0.01       -0.84      1.65 o
  -3   9   7       65.68       60.98      1.77 o
  -2   9   7       14.10       11.32      1.20 o
  -1   9   7       36.74       38.42      3.51 o
   0   9   7        1.15        3.33      1.59 o
   1   9   7      275.71      261.64      3.37 o
   2   9   7        0.05       -1.29      1.52 o
   3   9   7       38.51       39.94      1.66 o
   4   9   7       38.91       37.24      1.79 o
  -7  10   7       14.88       14.15      2.19 o
  -6  10   7       12.57       10.72      1.93 o
  -5  10   7       27.36       25.67      1.36 o
  -4  10   7        0.45       -0.33      1.45 o
  -3  10   7       51.40       53.83      2.94 o
  -2  10   7       21.84       21.06      1.33 o
  -1  10   7       41.67       47.91      1.73 o
   0  10   7      110.80      106.05      2.24 o
   1  10   7       26.71       22.87      1.95 o
   2  10   7       13.58       10.73      1.47 o
   3  10   7        4.24        5.00      1.16 o
   4  10   7        5.46        2.70      1.55 o
  -6  11   7        0.39       -0.16      2.31 o
  -5  11   7        0.32        1.19      1.53 o
  -4  11   7        0.04        1.53      1.64 o
  -3  11   7        0.02        0.75      1.13 o
  -2  11   7        0.34        1.44      2.32 o
  -1  11   7        2.08        1.74      1.26 o
   0  11   7        2.17        1.02      1.25 o
   1  11   7        3.27        0.87      1.56 o
   2  11   7        5.16        4.10      2.09 o
   3  11   7        0.18        0.69      1.31 o
  -5  12   7        0.33       -1.65      1.65 o
  -4  12   7       27.39       28.51      1.75 o
  -3  12   7        9.60        8.07      1.22 o
  -2  12   7       14.83       12.12      3.74 o
  -1  12   7       80.41       85.50      2.22 o
   0  12   7       15.72       14.21      1.39 o
   1  12   7        4.46        3.06      1.37 o
   2  12   7        6.87        6.28      1.30 o
  -4  13   7       31.67       33.93      1.73 o
  -3  13   7        0.08       -2.19      3.12 o
  -2  13   7        2.20        4.38      1.11 o
  -1  13   7        3.78        2.22      1.36 o
   0  13   7       11.61       11.99      2.68 o
   1  13   7       30.42       31.35      1.72 o
  -9   0   8        2.01        2.34      1.78 o
  -8   0   8        0.96        1.44      2.33 o
  -6   0   8      226.58      233.03      4.54 o
  -5   0   8       21.29       20.97      1.30 o
  -4   0   8       49.24       52.40      1.59 o
  -3   0   8      131.89      131.15      2.19 o
  -2   0   8      186.84      188.67      2.60 o
  -1   0   8      244.03      243.86      2.90 o
   0   0   8       62.39       64.34      1.70 o
   1   0   8       46.14       49.66      1.60 o
   2   0   8       14.86       13.21      1.21 o
   3   0   8       29.81       31.45      1.51 o
   4   0   8       19.80       16.98      1.41 o
   5   0   8        0.63        1.41      1.60 o
  -8   1   8       53.25       50.36      2.66 o
  -7   1   8       79.14       82.09      3.03 o
  -6   1   8        7.29        5.12      1.90 o
  -5   1   8      158.28      159.64      5.05 o
  -4   1   8        1.15        1.20      1.02 o
  -3   1   8        5.36        6.50      0.94 o
  -2   1   8       38.34       39.45      3.72 o
  -1   1   8       47.56       47.19      2.53 o
   0   1   8        5.04        4.64      2.03 o
   1   1   8       33.44       35.36      1.52 o
   2   1   8        4.00        2.82      2.12 o
   3   1   8       38.29       37.74      2.22 o
   4   1   8       11.43       13.05      1.30 o
   5   1   8       17.03       18.52      3.76 o
  -8   2   8        3.99        4.99      1.72 o
  -7   2   8       47.78       47.26      2.52 o
  -6   2   8      118.32      122.66      3.45 o
  -5   2   8       66.13       65.99      1.80 o
  -4   2   8        3.30        4.75      0.96 o
  -3   2   8       24.44       22.85      1.20 o
  -2   2   8        6.36        6.97      0.96 o
  -1   2   8       58.77       55.80      1.62 o
   0   2   8       14.98       15.90      1.16 o
   1   2   8        2.18        2.64      0.92 o
   2   2   8        7.93        7.78      1.09 o
   3   2   8        6.60       10.13      1.16 o
   4   2   8        1.17        4.05      1.93 o
   5   2   8        1.51        3.32      1.17 o
  -8   3   8       95.10       98.77      3.49 o
  -7   3   8      116.32      115.74      3.57 o
  -6   3   8        2.02        5.80      1.48 o
  -5   3   8       70.64       73.13      1.85 o
  -4   3   8      142.80      138.44      2.37 o
  -3   3   8       14.14       13.49      1.13 o
  -2   3   8       56.25       61.19      1.95 o
  -1   3   8        5.75        5.26      1.04 o
   0   3   8      101.10      106.06      2.16 o
   1   3   8        0.06        0.89      1.37 o
   2   3   8        4.46        3.02      1.47 o
   3   3   8       63.45       64.75      1.92 o
   4   3   8        0.01        2.10      1.54 o
   5   3   8       20.31       19.71      2.26 o
  -8   4   8       20.85       23.89      2.33 o
  -7   4   8        0.01        1.22      2.39 o
  -6   4   8        2.49        4.52      1.47 o
  -5   4   8       46.39       44.17      1.57 o
  -3   4   8      145.24      147.22      2.40 o
  -2   4   8      125.58      126.41      2.25 o
  -1   4   8       14.46       16.94      1.23 o
   0   4   8      315.89      325.75      9.10 o
   1   4   8        0.65        0.56      1.44 o
   2   4   8       88.78       87.51      2.10 o
   3   4   8       10.66       11.30      2.43 o
   4   4   8        0.01        1.17      1.25 o
  -8   5   8        4.82        7.00      1.87 o
  -7   5   8       28.99       31.84      2.25 o
  -6   5   8       24.56       26.83      2.05 o
  -5   5   8       48.52       50.45      1.65 o
  -4   5   8        6.52        5.30      1.01 o
  -3   5   8        8.98       10.04      1.44 o
  -2   5   8        2.41        1.85      1.13 o
  -1   5   8       11.74       11.76      1.14 o
   0   5   8       68.58       64.55      1.90 o
   1   5   8       74.52       77.05      2.00 o
   2   5   8        5.87        5.26      1.15 o
   3   5   8       13.71       16.35      1.26 o
   4   5   8       11.77       11.40      1.36 o
  -8   6   8       27.99       30.32      2.50 o
  -7   6   8        7.89        9.33      1.99 o
  -6   6   8        0.40        0.36      1.61 o
  -5   6   8        2.31        2.07      1.12 o
  -4   6   8       26.71       27.91      2.45 o
  -3   6   8       24.10       21.40      1.46 o
  -2   6   8       22.81       20.94      1.27 o
  -1   6   8        2.33        3.51      0.97 o
   0   6   8       17.18       18.15      1.25 o
   1   6   8        3.48        3.52      1.09 o
   2   6   8        0.01       -1.05      1.18 o
   3   6   8        4.13        4.27      1.11 o
   4   6   8        0.89        2.72      4.27 o
  -7   7   8       43.90       46.65      2.73 o
  -6   7   8       81.60       80.28      3.16 o
  -5   7   8       99.74       99.98      4.57 o
  -4   7   8       69.84       68.98      1.87 o
  -3   7   8       15.14       15.34      1.25 o
  -2   7   8       54.12       51.60      3.04 o
  -1   7   8        5.72        7.11      1.02 o
   0   7   8        0.60        0.39      1.39 o
   1   7   8        6.64        4.66      1.68 o
   2   7   8       17.81       17.58      2.11 o
   3   7   8        5.26        7.40      1.17 o
   4   7   8        0.15        0.78      1.63 o
  -7   8   8       17.58       19.10      2.19 o
  -6   8   8        0.39       -2.56      2.56 o
  -5   8   8        0.89        0.14      1.52 o
  -4   8   8      121.21      122.98      2.42 o
  -3   8   8        2.83        2.50      1.09 o
  -2   8   8       14.86       15.01      1.85 o
  -1   8   8       52.68       52.20      1.83 o
   0   8   8        4.10        3.26      1.38 o
   1   8   8      127.10      129.57      2.62 o
   2   8   8        3.22        2.31      1.83 o
   3   8   8        3.22        4.02      1.17 o
  -6   9   8       15.50       15.79      2.09 o
  -5   9   8       11.04       11.69      2.09 o
  -4   9   8        4.48        4.70      1.08 o
  -3   9   8       25.44       27.01      1.43 o
  -2   9   8        2.67       -0.40      1.60 o
  -1   9   8        0.00        0.50      1.53 o
   0   9   8       64.04       59.04      2.84 o
   1   9   8       14.74       12.37      1.98 o
   2   9   8        0.24       -0.37      1.62 o
  -5  10   8        0.14        1.14      1.44 o
  -4  10   8        9.16        8.08      1.26 o
  -3  10   8       19.61       22.35      1.44 o
  -2  10   8        0.03        0.83      1.54 o
  -1  10   8       23.28       20.62      1.44 o
   0  10   8        0.40        0.52      1.61 o
   1  10   8       40.98       39.43      1.77 o
   2  10   8        4.02        4.12      2.37 o
  -4  11   8       21.22       23.24      1.54 o
  -3  11   8       22.14       25.59      1.57 o
  -2  11   8        0.04       -0.21      1.70 o
  -1  11   8       12.53       15.29      2.11 o
   0  11   8        4.71        2.35      2.35 o
   1  11   8        0.22        2.49      1.11 o
  -7   1   9       30.90       30.06      2.45 o
  -6   1   9       99.47      100.23      3.53 o
  -5   1   9       30.06       27.85      2.16 o
  -4   1   9       18.63       22.56      1.85 o
  -3   1   9       26.77       30.72      3.98 o
  -2   1   9        5.77        9.23      2.26 o
  -1   1   9       33.56       34.87      1.54 o
   0   1   9       40.85       42.86      1.79 o
   1   1   9       41.19       42.60      2.59 o
   2   1   9        0.33        0.70      1.24 o
   3   1   9        0.72       -0.74      1.74 o
  -7   2   9       65.98       67.89      3.17 o
  -6   2   9        7.70        8.90      2.01 o
  -5   2   9        3.14        5.01      1.08 o
  -4   2   9        5.66        5.23      1.07 o
  -3   2   9        0.75        1.49      1.11 o
  -2   2   9       11.14       14.43      1.14 o
  -1   2   9       32.07       30.09      1.46 o
   0   2   9        2.92        2.43      1.33 o
   1   2   9      111.58      110.50      3.32 o
   2   2   9        0.35        1.30      1.52 o
   3   2   9        3.59        2.55      1.37 o
  -7   3   9        0.90       -1.51      2.64 o
  -6   3   9       48.43       49.84      2.70 o
  -5   3   9        0.45        0.40      1.56 o
  -4   3   9       76.06       74.65      2.02 o
  -3   3   9        6.47        5.73      1.10 o
  -2   3   9       21.06       21.42      1.35 o
  -1   3   9        4.46        2.95      1.95 o
   0   3   9        0.12        1.31      1.21 o
   1   3   9       13.72       15.82      3.02 o
   2   3   9        1.09        2.13      1.24 o
   3   3   9        0.58        1.08      1.30 o
  -7   4   9        2.66        0.34      2.54 o
  -6   4   9       22.64       18.38      2.22 o
  -5   4   9      150.74      151.25      2.73 o
  -4   4   9        3.47        3.35      1.26 o
  -3   4   9        0.23        0.67      1.38 o
  -2   4   9       37.13       36.89      1.64 o
  -1   4   9        8.77        4.69      2.20 o
   0   4   9       79.10       75.31      2.08 o
   1   4   9        9.29       11.70      1.53 o
   2   4   9        6.92        4.47      1.21 o
   3   4   9        0.39        0.08      1.58 o
  -6   5   9      128.96      120.76      3.81 o
  -5   5   9       11.40       11.89      2.93 o
  -4   5   9       45.30       50.04      1.79 o
  -3   5   9       37.06       36.11      1.59 o
  -2   5   9        1.54        3.24      1.06 o
  -1   5   9       30.51       30.22      3.05 o
   0   5   9        4.04        4.22      1.34 o
   1   5   9        7.14        7.67      1.26 o
   2   5   9        7.57        7.85      1.30 o
  -6   6   9        1.05        1.15      2.32 o
  -5   6   9       22.52       23.96      1.45 o
  -4   6   9        8.27        9.36      1.69 o
  -3   6   9       21.84       20.57      1.41 o
  -2   6   9       11.52       12.50      1.30 o
  -1   6   9       57.07       55.05      2.83 o
   0   6   9        4.10        6.74      1.19 o
   1   6   9       26.76       26.22      2.14 o
   2   6   9        4.52        7.24      1.29 o
  -5   7   9        1.92        2.20      1.72 o
  -4   7   9       13.55       12.47      1.30 o
  -3   7   9       12.52       13.50      1.92 o
  -2   7   9        7.79        8.42      1.30 o
  -1   7   9        4.02        5.03      1.18 o
   0   7   9        0.05        0.79      1.56 o
   1   7   9        5.85        5.69      1.28 o
  -5   8   9        4.24        3.23      1.52 o
  -4   8   9        4.74        4.40      1.16 o
  -3   8   9        4.05        4.35      2.22 o
  -2   8   9       14.84       15.38      1.38 o
  -1   8   9        7.57        7.64      1.19 o
   0   8   9       20.16       23.82      1.50 o
   1   8   9        5.71        4.61      1.37 o
  -3   9   9       38.81       41.22      3.01 o
  -2   9   9       15.60       21.33      1.48 o
  -1   9   9        0.28        1.23      1.44 o
  -5   0  10       15.72       19.30      1.82 o
  -4   0  10        0.13        0.71      2.46 o
  -3   0  10       12.65       13.05      3.80 o
  -2   0  10       11.39       13.99      1.35 o
  -1   0  10       38.60       35.98      1.75 o
   0   0  10        0.96       -0.22      2.16 o
  -5   1  10       17.54       19.24      1.46 o
  -4   1  10       74.12       77.09      2.24 o
  -3   1  10        8.01        9.34      1.51 o
  -2   1  10       11.36       12.80      1.36 o
  -1   1  10       36.81       38.81      1.78 o
   0   1  10        3.23        1.78      1.67 o
  -5   2  10       29.09       25.45      1.81 o
  -4   2  10       14.94       16.49      1.47 o
  -3   2  10        2.92        5.28      1.79 o
  -2   2  10        0.61        1.36      1.12 o
  -1   2  10        9.61        9.44      1.36 o
   0   2  10       44.57       45.27      2.88 o
  -4   3  10       62.04       63.42      2.10 o
  -3   3  10        4.30        4.64      1.19 o
  -2   3  10       23.98       24.90      3.17 o
  -1   3  10        2.95        1.60      1.23 o
   0   3  10        0.17       -1.67      1.67 o
  -4   4  10       15.42       12.49      1.47 o
  -3   4  10        0.56        0.28      1.37 o
  -2   4  10       28.16       26.44      1.63 o
  -1   4  10        0.30        2.56      1.15 o
  -3   5  10       22.34       23.97      3.14 o
  -2   5  10        8.67        8.64      1.39 o
 
